# Supplementary material for: Functional traits and adaptation of lake microbiomes on the Tibetan Plateau
Source: Microbiome. 2024 Dec 20;12:264. doi: 10.1186/s40168-024-01979-7 (PMC11662823; doi:10.1186/s40168-024-01979-7)
Supplement: Supplementary file 3 — Supplementary Material 2. [file 40168_2024_1979_MOESM2_ESM.xlsx]

## Sheet: S1 metadata
Table S1. Ecological factors of the 169 studied lake samples.
ID	type	SampleYear	SequenceYear	FilterType(μm)	LakeEng	LakeChi	Longitude(E)	Latitude(N)	Altitude(m)	Temp(ºC)	pH	DissolvedOxygen(mg/L)	Conductivity(mS/cm)	Salinity(‰)	TN(mmol/L)	TP(μmol/L)	NH4-N(mg/L)	NO3-N(μg/L)	NO2-N(μg/L)	PO4-P(μg/L)	BacterialCells(mL)	DissolvedOrganicCarbon(mg/L)	B (mg/L)	Ba (mg/L)	Ca (mg/L)	K (mg/L)	Mg (mg/L)	Mn (mg/L)	Na (mg/L)	Si (mg/L)	Sr (mg/L)	Cl (mg/L)	SO4 (mg/L)
TPLM-47-1	freshwater	2020.8.31	2021	20-3	Chongbayong	冲巴雍错	89.6428	28.2065	4292	10.3714	8.52571	7.04286	0.0861	0.001	0.01	0.1	0.0096	102	1.8	0.5109	3.75882e+06	1.2039	0.02505	0.00329	17.1474	0.4603	3.44369	0.00153	1.05968	0.4976	0.04738	0.279	8.7144
TPLM-47-2	freshwater	2020.8.31	2021	3-0.8	Chongbayong	冲巴雍错	89.6428	28.2065	4292	10.3714	8.52571	7.04286	0.0861	0.001	0.01	0.1	0.0096	102	1.8	0.5109	3.75882e+06	1.2039	0.02505	0.00329	17.1474	0.4603	3.44369	0.00153	1.05968	0.4976	0.04738	0.279	8.7144
TPLM-47-3	freshwater	2020.8.31	2021	0.8-0.1	Chongbayong	冲巴雍错	89.6428	28.2065	4292	10.3714	8.52571	7.04286	0.0861	0.001	0.01	0.1	0.0096	102	1.8	0.5109	3.75882e+06	1.2039	0.02505	0.00329	17.1474	0.4603	3.44369	0.00153	1.05968	0.4976	0.04738	0.279	8.7144
TPLM-50-1	freshwater	2020.9.5	2021	20-3	Amucuo	阿木错	86.2349	29.6189	4844	13.3333	9.61	7.02	0.1634	0.0164004	0.02	1.25	0.0111	59.5	0.9	0.7319	1567000	2.2884	0.92733	0.01587	27.4191	1.07625	5.11163	0	8.08647	1.82019	0.16214	4.9399	56.0433
TPLM-50-2	freshwater	2020.9.5	2021	3-0.8	Amucuo	阿木错	86.2349	29.6189	4844	13.3333	9.61	7.02	0.1634	0.0164004	0.02	1.25	0.0111	59.5	0.9	0.7319	1567000	2.2884	0.92733	0.01587	27.4191	1.07625	5.11163	0	8.08647	1.82019	0.16214	4.9399	56.0433
TPLM-50-3	freshwater	2020.9.5	2021	0.8-0.1	Amucuo	阿木错	86.2349	29.6189	4844	13.3333	9.61	7.02	0.1634	0.0164004	0.02	1.25	0.0111	59.5	0.9	0.7319	1567000	2.2884	0.92733	0.01587	27.4191	1.07625	5.11163	0	8.08647	1.82019	0.16214	4.9399	56.0433
TPLM-54-1	freshwater	2020.9.9	2021	20-3	Dajiamang	打加芒错	85.737	29.6646	5071	11.6667	8.87833	6.415	0.1931	0.0379677	0.02	1.28	0.0145	17.1	0.6	1.9262	1.08364e+06	1.0849	2.53628	0.01126	25.3927	1.42217	3.12872	0	23.4471	0.27006	0.16191	6.2348	36.9166
TPLM-54-2	freshwater	2020.9.9	2021	3-0.8	Dajiamang	打加芒错	85.737	29.6646	5071	11.6667	8.87833	6.415	0.1931	0.0379677	0.02	1.28	0.0145	17.1	0.6	1.9262	1.08364e+06	1.0849	2.53628	0.01126	25.3927	1.42217	3.12872	0	23.4471	0.27006	0.16191	6.2348	36.9166
TPLM-54-3	freshwater	2020.9.9	2021	0.8-0.1	Dajiamang	打加芒错	85.737	29.6646	5071	11.6667	8.87833	6.415	0.1931	0.0379677	0.02	1.28	0.0145	17.1	0.6	1.9262	1.08364e+06	1.0849	2.53628	0.01126	25.3927	1.42217	3.12872	0	23.4471	0.27006	0.16191	6.2348	36.9166
TPLM-31-1	freshwater	2018.9.23	2018	20-3	Basong	巴松错	93.9453	30.0142	3464	10.9	7.43667	6.85333	0.0721833	0.05	0.01	0.52	0.0016	173.5	0.4	2.2728	207987	0	0.02442	0.00302	14.9473	0.40438	1.75638	0.01148	0.91611	1.86236	0.04545	0.7992	16.8227
TPLM-31-2	freshwater	2018.9.23	2018	3-0.8	Basong	巴松错	93.9453	30.0142	3464	10.9	7.43667	6.85333	0.0721833	0.05	0.01	0.52	0.0016	173.5	0.4	2.2728	207987	0	0.02442	0.00302	14.9473	0.40438	1.75638	0.01148	0.91611	1.86236	0.04545	0.7992	16.8227
TPLM-31-3	freshwater	2018.9.23	2018	0.8-0.1	Basong	巴松错	93.9453	30.0142	3464	10.9	7.43667	6.85333	0.0721833	0.05	0.01	0.52	0.0016	173.5	0.4	2.2728	207987	0	0.02442	0.00302	14.9473	0.40438	1.75638	0.01148	0.91611	1.86236	0.04545	0.7992	16.8227
TPLM-32-1	freshwater	2018.9.24	2018	20-3	Ranwu	然乌湖	96.6789	29.4939	3911	10.18	8.038	6.696	0.07256	0.05	0.03	1.61	0.0049	185.3	0.6	1.957	225082	0	N.D.	0.02136	15.5479	0.39393	3.22794	0.0553	0.75603	3.03658	0.05267	0.6947	11.3032
TPLM-32-2	freshwater	2018.9.24	2018	3-0.8	Ranwu	然乌湖	96.6789	29.4939	3911	10.18	8.038	6.696	0.07256	0.05	0.03	1.61	0.0049	185.3	0.6	1.957	225082	0	N.D.	0.02136	15.5479	0.39393	3.22794	0.0553	0.75603	3.03658	0.05267	0.6947	11.3032
TPLM-32-3	freshwater	2018.9.24	2018	0.8-0.1	Ranwu	然乌湖	96.6789	29.4939	3911	10.18	8.038	6.696	0.07256	0.05	0.03	1.61	0.0049	185.3	0.6	1.957	225082	0	N.D.	0.02136	15.5479	0.39393	3.22794	0.0553	0.75603	3.03658	0.05267	0.6947	11.3032
TPLM-38-1	freshwater	2019.7.23	2019	20-3	Chongbayong	冲巴雍错	89.6477	28.2063	4570	10	8.07	8.56	0.0921	0.06	0.02	0.95	0.064	147.1	4.9	11.1	51144	2.4182	0.03063	0.00593	19.0767	0.81339	3.58051	0.002	1.52202	0.33581	0.04662	1.4082	10.741
TPLM-38-2	freshwater	2019.7.23	2019	3-0.8	Chongbayong	冲巴雍错	89.6477	28.2063	4570	10	8.07	8.56	0.0921	0.06	0.02	0.95	0.064	147.1	4.9	11.1	51144	2.4182	0.03063	0.00593	19.0767	0.81339	3.58051	0.002	1.52202	0.33581	0.04662	1.4082	10.741
TPLM-38-3	freshwater	2019.7.23	2019	0.8-0.1	Chongbayong	冲巴雍错	89.6477	28.2063	4570	10	8.07	8.56	0.0921	0.06	0.02	0.95	0.064	147.1	4.9	11.1	51144	2.4182	0.03063	0.00593	19.0767	0.81339	3.58051	0.002	1.52202	0.33581	0.04662	1.4082	10.741
TPLM-33-1	freshwater	2018.9.26	2018	20-3	Mangcuo	莽错	98.8681	29.5192	4292	12.4667	8.98333	7.01333	0.116	0.07	0.03	0.6	0.0365	170.4	0.5	4.2595	237369	1.7986	0.00627	0.04189	22.7521	0.70658	3.92762	0.00658	2.64427	0.32001	0.06972	0.802	1.5872
TPLM-33-2	freshwater	2018.9.26	2018	3-0.8	Mangcuo	莽错	98.8681	29.5192	4292	12.4667	8.98333	7.01333	0.116	0.07	0.03	0.6	0.0365	170.4	0.5	4.2595	237369	1.7986	0.00627	0.04189	22.7521	0.70658	3.92762	0.00658	2.64427	0.32001	0.06972	0.802	1.5872
TPLM-33-3	freshwater	2018.9.26	2018	0.8-0.1	Mangcuo	莽错	98.8681	29.5192	4292	12.4667	8.98333	7.01333	0.116	0.07	0.03	0.6	0.0365	170.4	0.5	4.2595	237369	1.7986	0.00627	0.04189	22.7521	0.70658	3.92762	0.00658	2.64427	0.32001	0.06972	0.802	1.5872
TPLM-36-1	freshwater	2018.10.1	2018	20-3	Huanghu	黄湖	94.7256	30.6794	4168	1.95	8.12167	7.76	0.0952	0.08	0.02	0.32	0.0262	83.1	0.6	6.1023	66242.4	0	N.D.	0.00521	25.4837	0.32708	3.55441	0.02426	0.58235	1.22953	0.0998	0.635	31.0613
TPLM-36-2	freshwater	2018.10.1	2018	3-0.8	Huanghu	黄湖	94.7256	30.6794	4168	1.95	8.12167	7.76	0.0952	0.08	0.02	0.32	0.0262	83.1	0.6	6.1023	66242.4	0	N.D.	0.00521	25.4837	0.32708	3.55441	0.02426	0.58235	1.22953	0.0998	0.635	31.0613
TPLM-36-3	freshwater	2018.10.1	2018	0.8-0.1	Huanghu	黄湖	94.7256	30.6794	4168	1.95	8.12167	7.76	0.0952	0.08	0.02	0.32	0.0262	83.1	0.6	6.1023	66242.4	0	N.D.	0.00521	25.4837	0.32708	3.55441	0.02426	0.58235	1.22953	0.0998	0.635	31.0613
TPLM-34-1	freshwater	2018.9.29	2018	20-3	Datuo	达托错	96.5606	30.6678	4553	10	8.71	5.85667	0.134033	0.09	0.13	2.85	0.0754	184.6	1	3.2719	6.03349e+06	6.8066	0.00975	0.00816	29.8999	0.31367	4.12868	0.1311	3.46278	1.11709	0.14406	0.5968	8.3701
TPLM-34-2	freshwater	2018.9.29	2018	3-0.8	Datuo	达托错	96.5606	30.6678	4553	10	8.71	5.85667	0.134033	0.09	0.13	2.85	0.0754	184.6	1	3.2719	6.03349e+06	6.8066	0.00975	0.00816	29.8999	0.31367	4.12868	0.1311	3.46278	1.11709	0.14406	0.5968	8.3701
TPLM-34-3	freshwater	2018.9.29	2018	0.8-0.1	Datuo	达托错	96.5606	30.6678	4553	10	8.71	5.85667	0.134033	0.09	0.13	2.85	0.0754	184.6	1	3.2719	6.03349e+06	6.8066	0.00975	0.00816	29.8999	0.31367	4.12868	0.1311	3.46278	1.11709	0.14406	0.5968	8.3701
TPLM-15	freshwater	2016.8.19	2018	merged	Huibin	慧斌措	80.1889	33.1039	4359	17.309	9.98	8.2	0.1889	0.11	0.15	0.84	0.096	14.084	2	4.3	888158	12.8305	0.40713	0.0062	17.9056	2.21729	8.09892	0.00424	6.0954	2.30166	0.09759	2.824	14.1052
TPLM-37-1	freshwater	2018.10.1	2018	20-3	Baihu	白湖	94.7856	30.7458	4069	15.05	8.59833	6.06333	0.370233	0.22	0.04	0.52	0.0202	141.5	3.1	3.8146	125718	0	0.00624	0.00476	57.298	1.41478	18.4265	0.00195	5.86752	0.46389	0.28086	1.122	153.359
TPLM-37-2	freshwater	2018.10.1	2018	3-0.8	Baihu	白湖	94.7856	30.7458	4069	15.05	8.59833	6.06333	0.370233	0.22	0.04	0.52	0.0202	141.5	3.1	3.8146	125718	0	0.00624	0.00476	57.298	1.41478	18.4265	0.00195	5.86752	0.46389	0.28086	1.122	153.359
TPLM-37-3	freshwater	2018.10.1	2018	0.8-0.1	Baihu	白湖	94.7856	30.7458	4069	15.05	8.59833	6.06333	0.370233	0.22	0.04	0.52	0.0202	141.5	3.1	3.8146	125718	0	0.00624	0.00476	57.298	1.41478	18.4265	0.00195	5.86752	0.46389	0.28086	1.122	153.359
TPLM-35-1	freshwater	2018.9.29	2018	20-3	Rencuo	仁错	96.6833	30.7	4430	12.95	9.28	7.22	0.35735	0.23	0.12	0.94	0.0261	79.3	2.9	7.3745	33833.5	17.8722	0.2037	0.01638	9.94722	4.64015	12.6761	0.01559	42.3656	1.01785	0.09633	4.3059	9.4363
TPLM-35-2	freshwater	2018.9.29	2018	3-0.8	Rencuo	仁错	96.6833	30.7	4430	12.95	9.28	7.22	0.35735	0.23	0.12	0.94	0.0261	79.3	2.9	7.3745	33833.5	17.8722	0.2037	0.01638	9.94722	4.64015	12.6761	0.01559	42.3656	1.01785	0.09633	4.3059	9.4363
TPLM-35-3	freshwater	2018.9.29	2018	0.8-0.1	Rencuo	仁错	96.6833	30.7	4430	12.95	9.28	7.22	0.35735	0.23	0.12	0.94	0.0261	79.3	2.9	7.3745	33833.5	17.8722	0.2037	0.01638	9.94722	4.64015	12.6761	0.01559	42.3656	1.01785	0.09633	4.3059	9.4363
TPLM-24-1	freshwater	2018.9.17	2018	20-3	Pumoyong	普莫雍错	90.4336	28.6228	4992	11.24	8.608	5.716	0.35918	0.24	0.02	0.11	0.0145	43.4	0.4	2.1215	56715.6	0.0927	0.15377	0.00633	32.4071	5.19997	36.6557	N.D.	30.258	0.29896	0.34271	3.9295	83.4408
TPLM-24-2	freshwater	2018.9.17	2018	3-0.8	Pumoyong	普莫雍错	90.4336	28.6228	4992	11.24	8.608	5.716	0.35918	0.24	0.02	0.11	0.0145	43.4	0.4	2.1215	56715.6	0.0927	0.15377	0.00633	32.4071	5.19997	36.6557	N.D.	30.258	0.29896	0.34271	3.9295	83.4408
TPLM-24-3	freshwater	2018.9.17	2018	0.8-0.1	Pumoyong	普莫雍错	90.4336	28.6228	4992	11.24	8.608	5.716	0.35918	0.24	0.02	0.11	0.0145	43.4	0.4	2.1215	56715.6	0.0927	0.15377	0.00633	32.4071	5.19997	36.6557	N.D.	30.258	0.29896	0.34271	3.9295	83.4408
TPLM-27-1	freshwater	2018.9.19	2018	20-3	Kongmu	空母错	90.4194	29.035	4433	15.1333	8.60667	5.665	0.4089	0.25	0.01	0.25	0.0072	70.9	0.2	1.7612	116458	0	0.01671	0.00684	77.9337	1.47826	12.9024	0.00184	4.8447	2.54841	0.58643	0.6692	169.802
TPLM-27-2	freshwater	2018.9.19	2018	3-0.8	Kongmu	空母错	90.4194	29.035	4433	15.1333	8.60667	5.665	0.4089	0.25	0.01	0.25	0.0072	70.9	0.2	1.7612	116458	0	0.01671	0.00684	77.9337	1.47826	12.9024	0.00184	4.8447	2.54841	0.58643	0.6692	169.802
TPLM-27-3	freshwater	2018.9.19	2018	0.8-0.1	Kongmu	空母错	90.4194	29.035	4433	15.1333	8.60667	5.665	0.4089	0.25	0.01	0.25	0.0072	70.9	0.2	1.7612	116458	0	0.01671	0.00684	77.9337	1.47826	12.9024	0.00184	4.8447	2.54841	0.58643	0.6692	169.802
TPLM-41-1	freshwater	2019.7.27	2019	20-3	Songmuxi	松木希错	80.2701	34.631	5067	10.4	8.68	7.31	0.3724	0.25	0.03	0.89	0.06	554.5	5.5	7.2	103756	1.1916	1.01066	0.0456	38.9483	3.97332	18.8098	0.005	44.9491	2.52895	0.45849	193.128	73.5912
TPLM-41-2	freshwater	2019.7.27	2019	3-0.8	Songmuxi	松木希错	80.2701	34.631	5067	10.4	8.68	7.31	0.3724	0.25	0.03	0.89	0.06	554.5	5.5	7.2	103756	1.1916	1.01066	0.0456	38.9483	3.97332	18.8098	0.005	44.9491	2.52895	0.45849	193.128	73.5912
TPLM-41-3	freshwater	2019.7.27	2019	0.8-0.1	Songmuxi	松木希错	80.2701	34.631	5067	10.4	8.68	7.31	0.3724	0.25	0.03	0.89	0.06	554.5	5.5	7.2	103756	1.1916	1.01066	0.0456	38.9483	3.97332	18.8098	0.005	44.9491	2.52895	0.45849	193.128	73.5912
TPLM-18	freshwater	2016.8.20	2018	merged	Songmuxi	松木希措	80.6506	34.0058	4611	21.598	8.8	1.31	0.53	0.35	1.12	6.55	0.34	94045	1405	241.8	387369	12.3456	134.435	0.11499	1063.79	2978.7	10871.3	0	28136.2	7.60356	20.1089	93980.9	7803.23
TPLM-57-1	freshwater	2020.9.14	2021	20-3	Taruo	塔若错	83.9683	31.1173	4567	13	9.24	7	0.765	0.419851	0.05	7.05	0.0105	73.9	1	5.5945	2.20955e+06	3.1496	18.6364	0.026	20.6934	14.4653	20.5905	0	167.583	0.2023	0.32683	96.9716	72.487
TPLM-57-2	freshwater	2020.9.14	2021	3-0.8	Taruo	塔若错	83.9683	31.1173	4567	13	9.24	7	0.765	0.419851	0.05	7.05	0.0105	73.9	1	5.5945	2.20955e+06	3.1496	18.6364	0.026	20.6934	14.4653	20.5905	0	167.583	0.2023	0.32683	96.9716	72.487
TPLM-57-3	freshwater	2020.9.14	2021	0.8-0.1	Taruo	塔若错	83.9683	31.1173	4567	13	9.24	7	0.765	0.419851	0.05	7.05	0.0105	73.9	1	5.5945	2.20955e+06	3.1496	18.6364	0.026	20.6934	14.4653	20.5905	0	167.583	0.2023	0.32683	96.9716	72.487
TPLM-39-1	freshwater	2019.7.23	2019	20-3	Duoqing	多庆错	89.343	28.1647	4485	11.5	8.4	9.48	0.703	0.49	0.06	1.45	0.064	0.1	3.9	2.3	705788	12.6635	0.31316	0.01832	172.328	8.66108	21.8426	0.009	23.5942	2.33716	2.21965	12.8261	281.6
TPLM-39-2	freshwater	2019.7.23	2019	3-0.8	Duoqing	多庆错	89.343	28.1647	4485	11.5	8.4	9.48	0.703	0.49	0.06	1.45	0.064	0.1	3.9	2.3	705788	12.6635	0.31316	0.01832	172.328	8.66108	21.8426	0.009	23.5942	2.33716	2.21965	12.8261	281.6
TPLM-39-3	freshwater	2019.7.23	2019	0.8-0.1	Duoqing	多庆错	89.343	28.1647	4485	11.5	8.4	9.48	0.703	0.49	0.06	1.45	0.064	0.1	3.9	2.3	705788	12.6635	0.31316	0.01832	172.328	8.66108	21.8426	0.009	23.5942	2.33716	2.21965	12.8261	281.6
TPLM-25-1	freshwater	2018.9.18	2018	20-3	Chencuo	沉错	90.5286	28.9892	4426	15.1	8.66333	5.585	1.31767	0.83	0.02	0.25	0.0147	36.3	0.2	2.7787	107199	0.6927	0.95479	0.03429	107.185	17.3118	65.6647	0.00223	168.527	0.10411	2.16288	5.5295	740.712
TPLM-25-2	freshwater	2018.9.18	2018	3-0.8	Chencuo	沉错	90.5286	28.9892	4426	15.1	8.66333	5.585	1.31767	0.83	0.02	0.25	0.0147	36.3	0.2	2.7787	107199	0.6927	0.95479	0.03429	107.185	17.3118	65.6647	0.00223	168.527	0.10411	2.16288	5.5295	740.712
TPLM-25-3	freshwater	2018.9.18	2018	0.8-0.1	Chencuo	沉错	90.5286	28.9892	4426	15.1	8.66333	5.585	1.31767	0.83	0.02	0.25	0.0147	36.3	0.2	2.7787	107199	0.6927	0.95479	0.03429	107.185	17.3118	65.6647	0.00223	168.527	0.10411	2.16288	5.5295	740.712
TPLM-52-1	brackish	2020.9.7	2021	20-3	Mucuobingni	姆错丙尼	86.2858	30.6344	4694	14.425	9.5275	6.53	1.687	1.04466	0.01	0.36	0.0194	102.6	1.7	1.0739	586727	16.26	3.09809	0.01126	5.4805	44.5698	122.149	0	309.794	0.07165	0.02293	51.6007	473.839
TPLM-52-2	brackish	2020.9.7	2021	3-0.8	Mucuobingni	姆错丙尼	86.2858	30.6344	4694	14.425	9.5275	6.53	1.687	1.04466	0.01	0.36	0.0194	102.6	1.7	1.0739	586727	16.26	3.09809	0.01126	5.4805	44.5698	122.149	0	309.794	0.07165	0.02293	51.6007	473.839
TPLM-52-3	brackish	2020.9.7	2021	0.8-0.1	Mucuobingni	姆错丙尼	86.2858	30.6344	4694	14.425	9.5275	6.53	1.687	1.04466	0.01	0.36	0.0194	102.6	1.7	1.0739	586727	16.26	3.09809	0.01126	5.4805	44.5698	122.149	0	309.794	0.07165	0.02293	51.6007	473.839
TPLM-29-1	brackish	2018.9.21	2018	20-3	Zhegu	哲古错	91.6786	28.6108	4619	10.4	10.95	8.91	1.676	1.21	0.07	1.29	0.0202	109.6	1.9	37.1342	344746	11.1499	0.00982	0.00661	108.801	3.68239	172.984	0.01468	210.548	0.66048	1.56631	15.3991	1138.43
TPLM-29-2	brackish	2018.9.21	2018	3-0.8	Zhegu	哲古错	91.6786	28.6108	4619	10.4	10.95	8.91	1.676	1.21	0.07	1.29	0.0202	109.6	1.9	37.1342	344746	11.1499	0.00982	0.00661	108.801	3.68239	172.984	0.01468	210.548	0.66048	1.56631	15.3991	1138.43
TPLM-29-3	brackish	2018.9.21	2018	0.8-0.1	Zhegu	哲古错	91.6786	28.6108	4619	10.4	10.95	8.91	1.676	1.21	0.07	1.29	0.0202	109.6	1.9	37.1342	344746	11.1499	0.00982	0.00661	108.801	3.68239	172.984	0.01468	210.548	0.66048	1.56631	15.3991	1138.43
TPLM-26-1	brackish	2018.9.18	2018	20-3	Yangzhuoyong	羊卓雍错	90.65	28.9519	4445	14.8	9.11	5.55167	1.91283	1.23	0.03	0.19	0.0157	38.2	0.4	2.4305	80666.2	5.6993	5.33344	0.00411	12.3559	24.1538	193.215	N.D.	283.609	0.07376	0.04608	63.7121	757.724
TPLM-26-2	brackish	2018.9.18	2018	3-0.8	Yangzhuoyong	羊卓雍错	90.65	28.9519	4445	14.8	9.11	5.55167	1.91283	1.23	0.03	0.19	0.0157	38.2	0.4	2.4305	80666.2	5.6993	5.33344	0.00411	12.3559	24.1538	193.215	N.D.	283.609	0.07376	0.04608	63.7121	757.724
TPLM-26-3	brackish	2018.9.18	2018	0.8-0.1	Yangzhuoyong	羊卓雍错	90.65	28.9519	4445	14.8	9.11	5.55167	1.91283	1.23	0.03	0.19	0.0157	38.2	0.4	2.4305	80666.2	5.6993	5.33344	0.00411	12.3559	24.1538	193.215	N.D.	283.609	0.07376	0.04608	63.7121	757.724
TPLM-51-1	brackish	2020.9.6	2021	20-3	Xuru	许如错	86.4532	30.2155	4718	12.65	9.41	6.685	3.128	2.04253	0.02	28.92	0.2109	182.6	2.2	102.864	1618000	3	70.567	0.035	17.4504	71.2596	28.6663	0	766.546	1.13232	0.44625	230.588	134.321
TPLM-51-2	brackish	2020.9.6	2021	3-0.8	Xuru	许如错	86.4532	30.2155	4718	12.65	9.41	6.685	3.128	2.04253	0.02	28.92	0.2109	182.6	2.2	102.864	1618000	3	70.567	0.035	17.4504	71.2596	28.6663	0	766.546	1.13232	0.44625	230.588	134.321
TPLM-51-3	brackish	2020.9.6	2021	0.8-0.1	Xuru	许如错	86.4532	30.2155	4718	12.65	9.41	6.685	3.128	2.04253	0.02	28.92	0.2109	182.6	2.2	102.864	1618000	3	70.567	0.035	17.4504	71.2596	28.6663	0	766.546	1.13232	0.44625	230.588	134.321
TPLM-14	brackish	2016.8.11	2018	merged	Peigu	佩枯湖	85.5353	28.8089	4585	14.1298	9.364	5.922	3.21	2.17	0.19	0.68	0.077	57.812	2.8	20.4	5.60988e+06	6.5567	1.29445	0.00194	6.97314	93.5579	374.924	0	420.191	0.27128	0.01528	35.962	1050.57
TPLM-53-1	brackish	2020.9.8	2021	20-3	Dajia	打加错	85.7397	29.7885	5144	11.7167	9.69	6.47	3.314	2.1872	0.03	10.65	0.0118	49.7	1.9	19.7555	3.51055e+06	8.88	45.4949	0.05011	10.311	58.1135	43.2566	0	909.998	0	0.41401	83.0414	291.345
TPLM-53-2	brackish	2020.9.8	2021	3-0.8	Dajia	打加错	85.7397	29.7885	5144	11.7167	9.69	6.47	3.314	2.1872	0.03	10.65	0.0118	49.7	1.9	19.7555	3.51055e+06	8.88	45.4949	0.05011	10.311	58.1135	43.2566	0	909.998	0	0.41401	83.0414	291.345
TPLM-53-3	brackish	2020.9.8	2021	0.8-0.1	Dajia	打加错	85.7397	29.7885	5144	11.7167	9.69	6.47	3.314	2.1872	0.03	10.65	0.0118	49.7	1.9	19.7555	3.51055e+06	8.88	45.4949	0.05011	10.311	58.1135	43.2566	0	909.998	0	0.41401	83.0414	291.345
TPLM-28-1	brackish	2018.9.20	2018	20-3	Nariyong	拿日雍措	91.9297	28.315	4642	10.62	9.062	6.068	3.0634	2.26	0.02	0.15	0.0645	1477.2	0.7	0.9436	136670	3.5396	0.22812	N.D.	12.467	25.5216	581.108	0.00384	350.872	0.32653	0.03258	13.93	2170.33
TPLM-28-2	brackish	2018.9.20	2018	3-0.8	Nariyong	拿日雍措	91.9297	28.315	4642	10.62	9.062	6.068	3.0634	2.26	0.02	0.15	0.0645	1477.2	0.7	0.9436	136670	3.5396	0.22812	N.D.	12.467	25.5216	581.108	0.00384	350.872	0.32653	0.03258	13.93	2170.33
TPLM-28-3	brackish	2018.9.20	2018	0.8-0.1	Nariyong	拿日雍措	91.9297	28.315	4642	10.62	9.062	6.068	3.0634	2.26	0.02	0.15	0.0645	1477.2	0.7	0.9436	136670	3.5396	0.22812	N.D.	12.467	25.5216	581.108	0.00384	350.872	0.32653	0.03258	13.93	2170.33
TPLM-55-1	brackish	2020.9.12	2021	20-3	Renqingxiubu	仁青休布错	83.3765	31.2975	4763	11.55	9.81375	7.1225	3.508	2.30978	0.04	4.09	0.0142	43.7	1.1	25.907	5.31255e+06	5.049	85.6738	0.04623	11.1957	73.1904	21.5561	0.00691	989.505	0.29335	0.44291	131.305	188.627
TPLM-55-2	brackish	2020.9.12	2021	3-0.8	Renqingxiubu	仁青休布错	83.3765	31.2975	4763	11.55	9.81375	7.1225	3.508	2.30978	0.04	4.09	0.0142	43.7	1.1	25.907	5.31255e+06	5.049	85.6738	0.04623	11.1957	73.1904	21.5561	0.00691	989.505	0.29335	0.44291	131.305	188.627
TPLM-55-3	brackish	2020.9.12	2021	0.8-0.1	Renqingxiubu	仁青休布错	83.3765	31.2975	4763	11.55	9.81375	7.1225	3.508	2.30978	0.04	4.09	0.0142	43.7	1.1	25.907	5.31255e+06	5.049	85.6738	0.04623	11.1957	73.1904	21.5561	0.00691	989.505	0.29335	0.44291	131.305	188.627
TPLM-49-1	brackish	2020.9.4	2021	20-3	Cuowomo	错卧莫	86.9246	29.7951	4979	12.64	9.312	6.576	4.812	3.23915	0.04	34.15	0.0198	66.4	3	79.514	2.68109e+06	7.8524	188.984	0.05799	21.5145	85.8744	11.3792	0	1188.41	5.89789	0.70006	230.876	43.4997
TPLM-49-2	brackish	2020.9.4	2021	3-0.8	Cuowomo	错卧莫	86.9246	29.7951	4979	12.64	9.312	6.576	4.812	3.23915	0.04	34.15	0.0198	66.4	3	79.514	2.68109e+06	7.8524	188.984	0.05799	21.5145	85.8744	11.3792	0	1188.41	5.89789	0.70006	230.876	43.4997
TPLM-49-3	brackish	2020.9.4	2021	0.8-0.1	Cuowomo	错卧莫	86.9246	29.7951	4979	12.64	9.312	6.576	4.812	3.23915	0.04	34.15	0.0198	66.4	3	79.514	2.68109e+06	7.8524	188.984	0.05799	21.5145	85.8744	11.3792	0	1188.41	5.89789	0.70006	230.876	43.4997
TPLM-46-1	brackish	2019.8.3	2019	20-3	Dibucuo	敌布错	84.8311	30.8087	4655	13.9	10	6.56	11.8	8.8	0.08	19.62	0.079	309.6	3.4	251.8	293258	53.252	325.387	0.0638	5.4768	341.51	144.387	N.D.	3540.5	0.53065	0.02011	1894.77	2343.08
TPLM-46-2	brackish	2019.8.3	2019	3-0.8	Dibucuo	敌布错	84.8311	30.8087	4655	13.9	10	6.56	11.8	8.8	0.08	19.62	0.079	309.6	3.4	251.8	293258	53.252	325.387	0.0638	5.4768	341.51	144.387	N.D.	3540.5	0.53065	0.02011	1894.77	2343.08
TPLM-46-3	brackish	2019.8.3	2019	0.8-0.1	Dibucuo	敌布错	84.8311	30.8087	4655	13.9	10	6.56	11.8	8.8	0.08	19.62	0.079	309.6	3.4	251.8	293258	53.252	325.387	0.0638	5.4768	341.51	144.387	N.D.	3540.5	0.53065	0.02011	1894.77	2343.08
TPLM-46b-1	brackish	2019.8.3	2019	20-3	Dibucuo	敌布错	84.8311	30.8087	4655	13.9	10	6.56	11.8	8.8	0.08	19.62	0.079	309.6	3.4	251.8	293258	53.252	325.387	0.0638	5.4768	341.51	144.387	0	3540.5	0.53065	0.02011	1894.77	2343.08
TPLM-46b-2	brackish	2019.8.3	2019	3-0.8	Dibucuo	敌布错	84.8311	30.8087	4655	13.9	10	6.56	11.8	8.8	0.08	19.62	0.079	309.6	3.4	251.8	293258	53.252	325.387	0.0638	5.4768	341.51	144.387	0	3540.5	0.53065	0.02011	1894.77	2343.08
TPLM-46b-3	brackish	2019.8.3	2019	0.8-0.1	Dibucuo	敌布错	84.8311	30.8087	4655	13.9	10	6.56	11.8	8.8	0.08	19.62	0.079	309.6	3.4	251.8	293258	53.252	325.387	0.0638	5.4768	341.51	144.387	0	3540.5	0.53065	0.02011	1894.77	2343.08
TPLM-45-1	brackish	2019.8.2	2019	20-3	Zharinanmu	扎日南木错	85.3958	30.8877	4612	13.4	9.9	6.56	11.971	8.98	0.05	2.46	0.065	550.5	5.5	25.4	1.17861e+06	49.973	134.754	0.05425	3.41863	384.351	256.73	N.D.	3477.49	1.25755	0.01107	1457.46	3479.85
TPLM-45-2	brackish	2019.8.2	2019	3-0.8	Zharinanmu	扎日南木错	85.3958	30.8877	4612	13.4	9.9	6.56	11.971	8.98	0.05	2.46	0.065	550.5	5.5	25.4	1.17861e+06	49.973	134.754	0.05425	3.41863	384.351	256.73	N.D.	3477.49	1.25755	0.01107	1457.46	3479.85
TPLM-45-3	brackish	2019.8.2	2019	0.8-0.1	Zharinanmu	扎日南木错	85.3958	30.8877	4612	13.4	9.9	6.56	11.971	8.98	0.05	2.46	0.065	550.5	5.5	25.4	1.17861e+06	49.973	134.754	0.05425	3.41863	384.351	256.73	N.D.	3477.49	1.25755	0.01107	1457.46	3479.85
TPLM-45b-1	brackish	2019.8.2	2019	20-3	Zharinanmu	扎日南木错	85.3958	30.8877	4612	13.4	9.9	6.56	11.971	8.98	0.05	2.46	0.065	550.5	5.5	25.4	1.17861e+06	49.973	134.754	0.05425	3.41863	384.351	256.73	0	3477.49	1.25755	0.01107	1457.46	3479.85
TPLM-45b-2	brackish	2019.8.2	2019	3-0.8	Zharinanmu	扎日南木错	85.3958	30.8877	4612	13.4	9.9	6.56	11.971	8.98	0.05	2.46	0.065	550.5	5.5	25.4	1.17861e+06	49.973	134.754	0.05425	3.41863	384.351	256.73	0	3477.49	1.25755	0.01107	1457.46	3479.85
TPLM-45b-3	brackish	2019.8.2	2019	0.8-0.1	Zharinanmu	扎日南木错	85.3958	30.8877	4612	13.4	9.9	6.56	11.971	8.98	0.05	2.46	0.065	550.5	5.5	25.4	1.17861e+06	49.973	134.754	0.05425	3.41863	384.351	256.73	0	3477.49	1.25755	0.01107	1457.46	3479.85
TPLM-42-1	brackish	2019.7.29	2019	20-3	Sekezhi	色卡执错	82.0344	32.0175	4575	16.5	9.76	6.03	12.911	9.28	0.29	131.71	0.047	763	4	2035.6	1.9193e+06	0.3049	233.13	0.05173	16.5809	316.967	36.0716	N.D.	3559.03	2.0567	0.11822	3215.59	1237.82
TPLM-42-2	brackish	2019.7.29	2019	3-0.8	Sekezhi	色卡执错	82.0344	32.0175	4575	16.5	9.76	6.03	12.911	9.28	0.29	131.71	0.047	763	4	2035.6	1.9193e+06	0.3049	233.13	0.05173	16.5809	316.967	36.0716	N.D.	3559.03	2.0567	0.11822	3215.59	1237.82
TPLM-42-3	brackish	2019.7.29	2019	0.8-0.1	Sekezhi	色卡执错	82.0344	32.0175	4575	16.5	9.76	6.03	12.911	9.28	0.29	131.71	0.047	763	4	2035.6	1.9193e+06	0.3049	233.13	0.05173	16.5809	316.967	36.0716	N.D.	3559.03	2.0567	0.11822	3215.59	1237.82
TPLM-42b-1	brackish	2019.7.29	2019	20-3	Sekezhi	色卡执错	82.0344	32.0175	4575	16.5	9.76	6.03	12.911	9.28	0.29	131.71	0.047	763	4	2035.6	1.9193e+06	0.3049	233.13	0.05173	16.5809	316.967	36.0716	0	3559.03	2.0567	0.11822	3215.59	1237.82
TPLM-42b-2	brackish	2019.7.29	2019	3-0.8	Sekezhi	色卡执错	82.0344	32.0175	4575	16.5	9.76	6.03	12.911	9.28	0.29	131.71	0.047	763	4	2035.6	1.9193e+06	0.3049	233.13	0.05173	16.5809	316.967	36.0716	0	3559.03	2.0567	0.11822	3215.59	1237.82
TPLM-42b-3	brackish	2019.7.29	2019	0.8-0.1	Sekezhi	色卡执错	82.0344	32.0175	4575	16.5	9.76	6.03	12.911	9.28	0.29	131.71	0.047	763	4	2035.6	1.9193e+06	0.3049	233.13	0.05173	16.5809	316.967	36.0716	0	3559.03	2.0567	0.11822	3215.59	1237.82
TPLM-48-1	brackish	2020.9.2	2021	20-3	Cuomuzhelin	错母折林	88.2376	28.3769	4428	18.65	9.03	5.555	13.417	9.59271	0.28	5.83	0.1639	106.8	6.2	106.062	4.29464e+06	14.4772	893.08	0.11974	175.498	495.479	277.174	0	3108.99	0	1.76493	123.599	400.018
TPLM-48-2	brackish	2020.9.2	2021	3-0.8	Cuomuzhelin	错母折林	88.2376	28.3769	4428	18.65	9.03	5.555	13.417	9.59271	0.28	5.83	0.1639	106.8	6.2	106.062	4.29464e+06	14.4772	893.08	0.11974	175.498	495.479	277.174	0	3108.99	0	1.76493	123.599	400.018
TPLM-48-3	brackish	2020.9.2	2021	0.8-0.1	Cuomuzhelin	错母折林	88.2376	28.3769	4428	18.65	9.03	5.555	13.417	9.59271	0.28	5.83	0.1639	106.8	6.2	106.062	4.29464e+06	14.4772	893.08	0.11974	175.498	495.479	277.174	0	3108.99	0	1.76493	123.599	400.018
TPLM-56-1	brackish	2020.9.13	2021	20-3	Anglaren	昂拉仁错	83.262	31.5007	4725	13.9857	9.83	5.81286	16.573	12.3054	0.09	53.33	0.0129	989.1	3.4	74.222	1.06609e+06	19.062	338.377	0.08503	11.2717	430.106	322.02	0	4947.19	0	0.03109	222.054	484.335
TPLM-56-2	brackish	2020.9.13	2021	3-0.8	Anglaren	昂拉仁错	83.262	31.5007	4725	13.9857	9.83	5.81286	16.573	12.3054	0.09	53.33	0.0129	989.1	3.4	74.222	1.06609e+06	19.062	338.377	0.08503	11.2717	430.106	322.02	0	4947.19	0	0.03109	222.054	484.335
TPLM-56-3	brackish	2020.9.13	2021	0.8-0.1	Anglaren	昂拉仁错	83.262	31.5007	4725	13.9857	9.83	5.81286	16.573	12.3054	0.09	53.33	0.0129	989.1	3.4	74.222	1.06609e+06	19.062	338.377	0.08503	11.2717	430.106	322.02	0	4947.19	0	0.03109	222.054	484.335
TPLM-11-1	brackish	2015.8.18	2018	20-3	Jiarebu	甲热布	87.7442	32.2108	4662	13.6986	10.3886	4.33571	18.85	14.6632	0.08	11.99	0.052	30.4	11.6	410.8	264834	NA	117.248	N.D.	5.27147	208.963	45.2249	N.D.	3246.99	1.89597	0.03498	1066.44	1179.7
TPLM-11-2	brackish	2015.8.18	2018	3-0.8	Jiarebu	甲热布	87.7442	32.2108	4662	13.6986	10.3886	4.33571	18.85	14.6632	0.08	11.99	0.052	30.4	11.6	410.8	264834	NA	117.248	N.D.	5.27147	208.963	45.2249	N.D.	3246.99	1.89597	0.03498	1066.44	1179.7
TPLM-11-3	brackish	2015.8.18	2018	0.8-0.1	Jiarebu	甲热布	87.7442	32.2108	4662	13.6986	10.3886	4.33571	18.85	14.6632	0.08	11.99	0.052	30.4	11.6	410.8	264834	NA	117.248	N.D.	5.27147	208.963	45.2249	N.D.	3246.99	1.89597	0.03498	1066.44	1179.7
TPLM-5-1	brackish	2015.8.10	2018	20-3	Pengcuo	蓬错	91.0264	31.5036	4535	14.91	8.835	10.16	27	17.1485	0.06	3.83	0.056	110.9	6.1	152.4	188327	NA	17.98	N.D.	2.8915	343.74	91.1612	0.02408	3915.5	1.72341	0.0211	1024.9	5033.42
TPLM-5-2	brackish	2015.8.10	2018	3-0.8	Pengcuo	蓬错	91.0264	31.5036	4535	14.91	8.835	10.16	27	17.1485	0.06	3.83	0.056	110.9	6.1	152.4	188327	NA	17.98	N.D.	2.8915	343.74	91.1612	0.02408	3915.5	1.72341	0.0211	1024.9	5033.42
TPLM-5-3	brackish	2015.8.10	2018	0.8-0.1	Pengcuo	蓬错	91.0264	31.5036	4535	14.91	8.835	10.16	27	17.1485	0.06	3.83	0.056	110.9	6.1	152.4	188327	NA	17.98	N.D.	2.8915	343.74	91.1612	0.02408	3915.5	1.72341	0.0211	1024.9	5033.42
TPLM-6-1	brackish	2015.8.12	2018	20-3	Xuguo	徐果	90.3414	31.9939	4614	15.4467	10.2233	8.05667	33.4	24.6786	0.08	5.25	0.061	35.7	9.3	171.9	95912.9	NA	28.9704	N.D.	2.27914	416.779	111.277	0.03086	3468.63	0.54166	N.D.	1949.42	3704.88
TPLM-6-2	brackish	2015.8.12	2018	3-0.8	Xuguo	徐果	90.3414	31.9939	4614	15.4467	10.2233	8.05667	33.4	24.6786	0.08	5.25	0.061	35.7	9.3	171.9	95912.9	NA	28.9704	N.D.	2.27914	416.779	111.277	0.03086	3468.63	0.54166	N.D.	1949.42	3704.88
TPLM-6-3	brackish	2015.8.12	2018	0.8-0.1	Xuguo	徐果	90.3414	31.9939	4614	15.4467	10.2233	8.05667	33.4	24.6786	0.08	5.25	0.061	35.7	9.3	171.9	95912.9	NA	28.9704	N.D.	2.27914	416.779	111.277	0.03086	3468.63	0.54166	N.D.	1949.42	3704.88
TPLM-58-1	brackish	2020.9.17	2022	20-3	Cuochuolong	错戳龙	85.4049	29.1211	4616	14.8	9.24	5.43	34.782	27.7757	0.49	9.34	2.054	1934	5	42.212	9.53882e+06	19.14	11.2168	0.23376	189.368	2174.56	8389.62	0.2286	4460.83	0	1.58667	23.0538	1487.72
TPLM-58-3	brackish	2020.9.17	2022	0.8-0.1	Cuochuolong	错戳龙	85.4049	29.1211	4616	14.8	9.24	5.43	34.782	27.7757	0.49	9.34	2.054	1934	5	42.212	9.53882e+06	19.14	11.2168	0.23376	189.368	2174.56	8389.62	0.2286	4460.83	0	1.58667	23.0538	1487.72
TPLM-44-1	brackish	2019.8.1	2019	20-3	Dongcuo	洞错	84.7113	32.1619	4314	16.4	9.39	6.05	38.438	29.92	0.14	3.35	0.068	421.7	4.3	50.5	2.49446e+06	69.75	147.665	0.22227	43.1735	2294.43	1194.09	N.D.	10844.3	2.02953	0.54562	7423.4	15681
TPLM-44-2	brackish	2019.8.1	2019	3-0.8	Dongcuo	洞错	84.7113	32.1619	4314	16.4	9.39	6.05	38.438	29.92	0.14	3.35	0.068	421.7	4.3	50.5	2.49446e+06	69.75	147.665	0.22227	43.1735	2294.43	1194.09	N.D.	10844.3	2.02953	0.54562	7423.4	15681
TPLM-44-3	brackish	2019.8.1	2019	0.8-0.1	Dongcuo	洞错	84.7113	32.1619	4314	16.4	9.39	6.05	38.438	29.92	0.14	3.35	0.068	421.7	4.3	50.5	2.49446e+06	69.75	147.665	0.22227	43.1735	2294.43	1194.09	N.D.	10844.3	2.02953	0.54562	7423.4	15681
TPLM-44b-1	brackish	2019.8.1	2019	20-3	Dongcuo	洞错	84.7113	32.1619	4314	16.4	9.39	6.05	38.438	29.92	0.14	3.35	0.068	421.7	4.3	50.5	2.49446e+06	69.75	147.665	0.22227	43.1735	2294.43	1194.09	0	10844.3	2.02953	0.54562	7423.4	15681
TPLM-44b-2	brackish	2019.8.1	2019	3-0.8	Dongcuo	洞错	84.7113	32.1619	4314	16.4	9.39	6.05	38.438	29.92	0.14	3.35	0.068	421.7	4.3	50.5	2.49446e+06	69.75	147.665	0.22227	43.1735	2294.43	1194.09	0	10844.3	2.02953	0.54562	7423.4	15681
TPLM-44b-3	brackish	2019.8.1	2019	0.8-0.1	Dongcuo	洞错	84.7113	32.1619	4314	16.4	9.39	6.05	38.438	29.92	0.14	3.35	0.068	421.7	4.3	50.5	2.49446e+06	69.75	147.665	0.22227	43.1735	2294.43	1194.09	0	10844.3	2.02953	0.54562	7423.4	15681
TPLM-13	saline	2015.8.20	2018	merged	Garen	噶仁	84.9233	30.0736	4676	15.17	9.01	11.15	45	36.8608	0.08	1.25	0.052	9.1	0.9	6.5	293067	NA	7.66051	N.D.	18.496	13.7401	20.1668	0.04254	82.5528	N.D.	0.21954	29.96	170.42
TPLM-10-1	saline	2015.8.17	2018	20-3	Dazecuo	达则错	87.5703	31.8539	4482	14.5	13.01	5.91	51.5	43.4792	0.13	3.17	0.068	58.3	14.7	264.2	137268	NA	86.3392	N.D.	3.14602	543.769	116.291	0.05954	6754.19	N.D.	0.03385	1725.4	7066.94
TPLM-10-2	saline	2015.8.17	2018	3-0.8	Dazecuo	达则错	87.5703	31.8539	4482	14.5	13.01	5.91	51.5	43.4792	0.13	3.17	0.068	58.3	14.7	264.2	137268	NA	86.3392	N.D.	3.14602	543.769	116.291	0.05954	6754.19	N.D.	0.03385	1725.4	7066.94
TPLM-10-3	saline	2015.8.17	2018	0.8-0.1	Dazecuo	达则错	87.5703	31.8539	4482	14.5	13.01	5.91	51.5	43.4792	0.13	3.17	0.068	58.3	14.7	264.2	137268	NA	86.3392	N.D.	3.14602	543.769	116.291	0.05954	6754.19	N.D.	0.03385	1725.4	7066.94
TPLM-22-1	saline	2017.8.18	2018	20-3	Jibu	吉布措	83.9794	32.0175	4481	16.6	8.81	3.46	57.369	46.64	0.19	50.96	0.323	56.524	17.8	2080	8.10717e+06	300.33	574.376	0.20886	50.6292	3020.11	991.228	0.04783	14462.3	3.37385	0.75829	16167.9	7944.38
TPLM-22-2	saline	2017.8.18	2018	3-0.8	Jibu	吉布措	83.9794	32.0175	4481	16.6	8.81	3.46	57.369	46.64	0.19	50.96	0.323	56.524	17.8	2080	8.10717e+06	300.33	574.376	0.20886	50.6292	3020.11	991.228	0.04783	14462.3	3.37385	0.75829	16167.9	7944.38
TPLM-22-3	saline	2017.8.18	2018	0.8-0.1	Jibu	吉布措	83.9794	32.0175	4481	16.6	8.81	3.46	57.369	46.64	0.19	50.96	0.323	56.524	17.8	2080	8.10717e+06	300.33	574.376	0.20886	50.6292	3020.11	991.228	0.04783	14462.3	3.37385	0.75829	16167.9	7944.38
TPLM-7-1	saline	2015.8.13	2018	20-3	Yagedong	雅个冬	89.0603	31.5239	4542	13.21	9.93	8.27	53.2	46.8599	0.05	1.24	0.022	31.4	9.6	29.6	272946	NA	28.4183	N.D.	7.45598	308.547	172.665	0.05147	3041.19	N.D.	0.08177	2718.06	5422.18
TPLM-7-2	saline	2015.8.13	2018	3-0.8	Yagedong	雅个冬	89.0603	31.5239	4542	13.21	9.93	8.27	53.2	46.8599	0.05	1.24	0.022	31.4	9.6	29.6	272946	NA	28.4183	N.D.	7.45598	308.547	172.665	0.05147	3041.19	N.D.	0.08177	2718.06	5422.18
TPLM-7-3	saline	2015.8.13	2018	0.8-0.1	Yagedong	雅个冬	89.0603	31.5239	4542	13.21	9.93	8.27	53.2	46.8599	0.05	1.24	0.022	31.4	9.6	29.6	272946	NA	28.4183	N.D.	7.45598	308.547	172.665	0.05147	3041.19	N.D.	0.08177	2718.06	5422.18
TPLM-2-1	saline	2015.8.6	2018	20-3	Keke	柯柯	98.2631	36.9672	2946	17.38	8.985	10.085	80.2	67.53	0.09	1.07	0.059	2532.2	54.8	21.2	714893	NA	1.14093	0.15754	126.764	48.3933	406.553	0.07714	8752.57	1.05379	6.30833	21440.4	1395.38
TPLM-2-2	saline	2015.8.6	2018	3-0.8	Keke	柯柯	98.2631	36.9672	2946	17.38	8.985	10.085	80.2	67.53	0.09	1.07	0.059	2532.2	54.8	21.2	714893	NA	1.14093	0.15754	126.764	48.3933	406.553	0.07714	8752.57	1.05379	6.30833	21440.4	1395.38
TPLM-2-3	saline	2015.8.6	2018	0.8-0.1	Keke	柯柯	98.2631	36.9672	2946	17.38	8.985	10.085	80.2	67.53	0.09	1.07	0.059	2532.2	54.8	21.2	714893	NA	1.14093	0.15754	126.764	48.3933	406.553	0.07714	8752.57	1.05379	6.30833	21440.4	1395.38
TPLM-9-1	saline	2015.8.16	2018	20-3	Dongka	东卡	90.3878	31.8094	4624	15.54	10.2825	7.1025	86.3	69.6074	0.1	1.85	0.05	2.3	5.7	54.8	636875	NA	24.9303	N.D.	4.94461	273.96	174.941	0.06283	2462.79	N.D.	0.03931	2056.2	2953.92
TPLM-9-2	saline	2015.8.16	2018	3-0.8	Dongka	东卡	90.3878	31.8094	4624	15.54	10.2825	7.1025	86.3	69.6074	0.1	1.85	0.05	2.3	5.7	54.8	636875	NA	24.9303	N.D.	4.94461	273.96	174.941	0.06283	2462.79	N.D.	0.03931	2056.2	2953.92
TPLM-9-3	saline	2015.8.16	2018	0.8-0.1	Dongka	东卡	90.3878	31.8094	4624	15.54	10.2825	7.1025	86.3	69.6074	0.1	1.85	0.05	2.3	5.7	54.8	636875	NA	24.9303	N.D.	4.94461	273.96	174.941	0.06283	2462.79	N.D.	0.03931	2056.2	2953.92
TPLM-8-1	saline	2015.8.14	2018	20-3	Bange	班戈	89.4575	31.7192	4528	17.6833	11.4767	4.15	95.2	90.46	0.33	10.62	0.795	57.7	44.3	593.7	5.53472e+06	NA	266.497	0.07112	5.57982	3165.33	208.307	0.08894	26242.1	N.D.	0.16525	26318.4	44182.8
TPLM-8-2	saline	2015.8.14	2018	3-0.8	Bange	班戈	89.4575	31.7192	4528	17.6833	11.4767	4.15	95.2	90.46	0.33	10.62	0.795	57.7	44.3	593.7	5.53472e+06	NA	266.497	0.07112	5.57982	3165.33	208.307	0.08894	26242.1	N.D.	0.16525	26318.4	44182.8
TPLM-8-3	saline	2015.8.14	2018	0.8-0.1	Bange	班戈	89.4575	31.7192	4528	17.6833	11.4767	4.15	95.2	90.46	0.33	10.62	0.795	57.7	44.3	593.7	5.53472e+06	NA	266.497	0.07112	5.57982	3165.33	208.307	0.08894	26242.1	N.D.	0.16525	26318.4	44182.8
TPLM-20-1	saline	2017.8.12	2018	20-3	Dangqiong	当琼措	86.8106	31.5925	4481	15.9	9.38	1.83	111.466	103.93	1.21	149.77	0.446	20.894	34.7	6249	1.24972e+07	70.31	591.441	0.03444	12.5489	7720.59	101.398	0.07777	35821.5	4.25607	0.07006	39432.5	3362.96
TPLM-20-2	saline	2017.8.12	2018	3-0.8	Dangqiong	当琼措	86.8106	31.5925	4481	15.9	9.38	1.83	111.466	103.93	1.21	149.77	0.446	20.894	34.7	6249	1.24972e+07	70.31	591.441	0.03444	12.5489	7720.59	101.398	0.07777	35821.5	4.25607	0.07006	39432.5	3362.96
TPLM-20-3	saline	2017.8.12	2018	0.8-0.1	Dangqiong	当琼措	86.8106	31.5925	4481	15.9	9.38	1.83	111.466	103.93	1.21	149.77	0.446	20.894	34.7	6249	1.24972e+07	70.31	591.441	0.03444	12.5489	7720.59	101.398	0.07777	35821.5	4.25607	0.07006	39432.5	3362.96
TPLM-40-1	saline	2019.7.27	2019	20-3	Longmucuo	龙木错	80.409	34.5837	5017	9.8	8.26	3.68	101.405	111.3	0.91	0.67	0.65	402.9	48.1	43.1	214022	7.77	134.368	0.42667	1028.17	2883.37	10371.7	N.D.	26468.8	12.5303	20.26	58282.9	5340.68
TPLM-40-2	saline	2019.7.27	2019	3-0.8	Longmucuo	龙木错	80.409	34.5837	5017	9.8	8.26	3.68	101.405	111.3	0.91	0.67	0.65	402.9	48.1	43.1	214022	7.77	134.368	0.42667	1028.17	2883.37	10371.7	N.D.	26468.8	12.5303	20.26	58282.9	5340.68
TPLM-40-3	saline	2019.7.27	2019	0.8-0.1	Longmucuo	龙木错	80.409	34.5837	5017	9.8	8.26	3.68	101.405	111.3	0.91	0.67	0.65	402.9	48.1	43.1	214022	7.77	134.368	0.42667	1028.17	2883.37	10371.7	N.D.	26468.8	12.5303	20.26	58282.9	5340.68
TPLM-3-1	saline	2015.8.7	2018	20-3	Xiaochaidan	小柴旦	95.5042	37.4503	3169	20.09	8.725	12.295	135.5	120.588	0.28	1.5	0.857	342.4	36.6	74.2	415543	NA	188.635	0.16297	465.185	595.392	2219.37	0.07784	33710.2	N.D.	5.52712	70305.4	30437.9
TPLM-3-2	saline	2015.8.7	2018	3-0.8	Xiaochaidan	小柴旦	95.5042	37.4503	3169	20.09	8.725	12.295	135.5	120.588	0.28	1.5	0.857	342.4	36.6	74.2	415543	NA	188.635	0.16297	465.185	595.392	2219.37	0.07784	33710.2	N.D.	5.52712	70305.4	30437.9
TPLM-3-3	saline	2015.8.7	2018	0.8-0.1	Xiaochaidan	小柴旦	95.5042	37.4503	3169	20.09	8.725	12.295	135.5	120.588	0.28	1.5	0.857	342.4	36.6	74.2	415543	NA	188.635	0.16297	465.185	595.392	2219.37	0.07784	33710.2	N.D.	5.52712	70305.4	30437.9
TPLM-12-1	saline	2015.8.19	2018	20-3	Pengyan	朋彦	88.2231	32.8714	4733	13.62	9.73	6.07	120	122.194	0.17	5.37	0.078	465.6	11.4	180.6	1.48864e+06	NA	68.0676	N.D.	3.54488	1809.54	209.521	N.D.	30893.2	N.D.	0.09984	67246	12074.2
TPLM-12-2	saline	2015.8.19	2018	3-0.8	Pengyan	朋彦	88.2231	32.8714	4733	13.62	9.73	6.07	120	122.194	0.17	5.37	0.078	465.6	11.4	180.6	1.48864e+06	NA	68.0676	N.D.	3.54488	1809.54	209.521	N.D.	30893.2	N.D.	0.09984	67246	12074.2
TPLM-12-3	saline	2015.8.19	2018	0.8-0.1	Pengyan	朋彦	88.2231	32.8714	4733	13.62	9.73	6.07	120	122.194	0.17	5.37	0.078	465.6	11.4	180.6	1.48864e+06	NA	68.0676	N.D.	3.54488	1809.54	209.521	N.D.	30893.2	N.D.	0.09984	67246	12074.2
TPLM-43-1	saline	2019.7.31	2019	20-3	Chabocuo	查波错	84.2177	33.333	4517	14.5	8.76	2.99	122.752	122.26	0.38	2.3	0.209	321.7	12.3	98.6	702509	31.97	145.136	0.6058	73.2889	6453.92	2556.6	N.D.	40671.1	7.50584	0.58136	59636.9	7110.54
TPLM-43-2	saline	2019.7.31	2019	3-0.8	Chabocuo	查波错	84.2177	33.333	4517	14.5	8.76	2.99	122.752	122.26	0.38	2.3	0.209	321.7	12.3	98.6	702509	31.97	145.136	0.6058	73.2889	6453.92	2556.6	N.D.	40671.1	7.50584	0.58136	59636.9	7110.54
TPLM-43-3	saline	2019.7.31	2019	0.8-0.1	Chabocuo	查波错	84.2177	33.333	4517	14.5	8.76	2.99	122.752	122.26	0.38	2.3	0.209	321.7	12.3	98.6	702509	31.97	145.136	0.6058	73.2889	6453.92	2556.6	N.D.	40671.1	7.50584	0.58136	59636.9	7110.54
TPLM-43b-1	saline	2019.7.31	2019	20-3	Chabocuo	查波错	84.2177	33.333	4517	14.5	8.76	2.99	122.752	122.26	0.38	2.3	0.209	321.7	12.3	98.6	702509	31.97	145.136	0.6058	73.2889	6453.92	2556.6	0	40671.1	7.50584	0.58136	59636.9	7110.54
TPLM-43b-2	saline	2019.7.31	2019	3-0.8	Chabocuo	查波错	84.2177	33.333	4517	14.5	8.76	2.99	122.752	122.26	0.38	2.3	0.209	321.7	12.3	98.6	702509	31.97	145.136	0.6058	73.2889	6453.92	2556.6	0	40671.1	7.50584	0.58136	59636.9	7110.54
TPLM-43b-3	saline	2019.7.31	2019	0.8-0.1	Chabocuo	查波错	84.2177	33.333	4517	14.5	8.76	2.99	122.752	122.26	0.38	2.3	0.209	321.7	12.3	98.6	702509	31.97	145.136	0.6058	73.2889	6453.92	2556.6	0	40671.1	7.50584	0.58136	59636.9	7110.54
TPLM-17	saline	2016.8.20	2018	merged	Longmu	龙木措	80.3864	34.5925	5031	11.325	7.88	3	146.9	131.69	0.86	0.39	0.574	723.8	53.2	113.8	884668	3.6261	1.05	0.03706	34.7885	3.71345	18.6438	0.00367	48.0961	0.25254	0.42643	64.0385	40.7887
TPLM-23-1	saline	2017.8.20	2018	20-3	Zhabuye	扎布耶茶卡	84.0333	32.3167	4420	20.9	9.4	0.3	171.678	158	1.83	803.74	0.359	344.1	33.3	11936	3.55311e+06	80.76	1700.91	0.33491	N.D.	13216.2	15.3417	0.03164	94669.5	9.75229	0.09986	74074.4	16269.9
TPLM-23-2	saline	2017.8.20	2018	3-0.8	Zhabuye	扎布耶茶卡	84.0333	32.3167	4420	20.9	9.4	0.3	171.678	158	1.83	803.74	0.359	344.1	33.3	11936	3.55311e+06	80.76	1700.91	0.33491	N.D.	13216.2	15.3417	0.03164	94669.5	9.75229	0.09986	74074.4	16269.9
TPLM-23-3	saline	2017.8.20	2018	0.8-0.1	Zhabuye	扎布耶茶卡	84.0333	32.3167	4420	20.9	9.4	0.3	171.678	158	1.83	803.74	0.359	344.1	33.3	11936	3.55311e+06	80.76	1700.91	0.33491	N.D.	13216.2	15.3417	0.03164	94669.5	9.75229	0.09986	74074.4	16269.9
TPLM-4	saline	2015.8.8	2018	merged	Dabuxun	达布逊	95.2025	37.0383	2667	17.97	6.59	5.28	170.8	171.709	1.05	2.97	1.78	12238.5	1346.5	506.5	15110.7	NA	132.887	0.37086	985.179	4467.02	59624.8	0.76137	34436.5	N.D.	32.676	304406	8275.44
TPLM-21-1	saline	2017.8.16	2018	20-3	Caka	擦卡	82.4728	32.5461	4354	17.9	7.98	1.02	173.338	174.5	0.99	5.04	1.028	10.93	28.3	1085	5.18252e+06	30.26	302.372	0.37374	457.789	6059.02	4508.44	0.07853	60582.5	N.D.	5.26817	95461.7	16048.1
TPLM-21-2	saline	2017.8.16	2018	3-0.8	Caka	擦卡	82.4728	32.5461	4354	17.9	7.98	1.02	173.338	174.5	0.99	5.04	1.028	10.93	28.3	1085	5.18252e+06	30.26	302.372	0.37374	457.789	6059.02	4508.44	0.07853	60582.5	N.D.	5.26817	95461.7	16048.1
TPLM-21-3	saline	2017.8.16	2018	0.8-0.1	Caka	擦卡	82.4728	32.5461	4354	17.9	7.98	1.02	173.338	174.5	0.99	5.04	1.028	10.93	28.3	1085	5.18252e+06	30.26	302.372	0.37374	457.789	6059.02	4508.44	0.07853	60582.5	N.D.	5.26817	95461.7	16048.1
TPLM-1-1	saline	2015.8.5	2018	20-3	Chaka	茶卡	99.1703	36.7256	3056	24.9467	8.76	3.95333	>199	174.73	0.59	13.2	5.215	73.5	83.5	447.5	2.03771e+06	NA	21.7692	0.53785	267.993	2828.7	17640.3	1.40547	76233.3	N.D.	6.18003	231468	25499.4
TPLM-1-2	saline	2015.8.5	2018	3-0.8	Chaka	茶卡	99.1703	36.7256	3056	24.9467	8.76	3.95333	>199	174.73	0.59	13.2	5.215	73.5	83.5	447.5	2.03771e+06	NA	21.7692	0.53785	267.993	2828.7	17640.3	1.40547	76233.3	N.D.	6.18003	231468	25499.4
TPLM-1-3	saline	2015.8.5	2018	0.8-0.1	Chaka	茶卡	99.1703	36.7256	3056	24.9467	8.76	3.95333	>199	174.73	0.59	13.2	5.215	73.5	83.5	447.5	2.03771e+06	NA	21.7692	0.53785	267.993	2828.7	17640.3	1.40547	76233.3	N.D.	6.18003	231468	25499.4
TPLM-19	saline	2016.8.29	2018	merged	Dabuxun	达布逊	95.1758	37.0336	2683	21.726	6.34	3.52	>199	190.64	1.24	2.1	2.955	25535	1905	30.6	1.11936e+06	169.207	158.672	0.24889	571.902	11481.4	81648.4	0.29083	21341.5	2.96435	21.345	347548	7980.82
TPLM-16	saline	2016.8.20	2018	merged	Jiezechaka	结则茶卡	80.2642	34.6019	5069	11.6845	8.7	6.02	>199	191.33	0.08	0.87	0.052	126.751	3.8	1.7	345492	76.418	677.39	0.01507		8406.55	45.7212	0	109411	0.39525	0.10187	301842	6597.08

## Sheet: S2 KEGG
Table S2. Relative abundance and enrichment pattern of the 15,943 functional genes with KEGG annotation. The relative abundance of functional genes is normalized using the average TPM of 27 prokaryotic universal single-copy KOs. Gene enrichment analysis is performed between freshwater and saline lake microbiomes using STAMP.
KO	Abbrev	Gene name	Copy number in freshwater lakes	Copy number in brackish lakes	Copy number in saline lakes	Enrichment (FDR adjusted p value <0.01)
K00001	E1.1.1.1, adh	alcohol dehydrogenase	0.00281077	0.000288883	0.000708665	NA
K00002	AKR1A1, adh	alcohol dehydrogenase (NADP+)	0.0568565	0.0876181	0.110512	NA
K00003	hom	homoserine dehydrogenase	1.07385	1.10553	1.02485	freshwater
K00004	BDH, butB	(R,R)-butanediol dehydrogenase / meso-butanediol dehydrogenase / diacetyl reductase	0.137015	0.197517	0.19323	saline
K00005	gldA	glycerol dehydrogenase	0.110382	0.0552615	0.0525948	freshwater
K00006	GPD1	glycerol-3-phosphate dehydrogenase (NAD+)	0.00197949	0.0101916	0.00613523	NA
K00007	dalD	D-arabinitol 4-dehydrogenase	0.00476902	0.00354804	0.00705441	NA
K00008	SORD, gutB	L-iditol 2-dehydrogenase	0.331953	0.509009	0.395781	NA
K00009	mtlD	mannitol-1-phosphate 5-dehydrogenase	0.0254717	0.0800159	0.0880783	saline
K00010	iolG	myo-inositol 2-dehydrogenase / D-chiro-inositol 1-dehydrogenase	0.517587	0.667516	0.358316	freshwater
K00011	AKR1B	aldehyde reductase	0.00147978	0.000761727	0	NA
K00012	UGDH, ugd	UDPglucose 6-dehydrogenase	1.69192	2.77531	2.3219	saline
K00013	hisD	histidinol dehydrogenase	1.11445	1.26112	1.16823	NA
K00014	aroE	shikimate dehydrogenase	1.47467	1.67058	1.40184	freshwater
K00015	gyaR, GOR1	glyoxylate reductase	0.304797	0.294245	0.27526	freshwater
K00016	LDH, ldh	L-lactate dehydrogenase	0.104743	0.16321	0.202782	saline
K00018	hprA	glycerate dehydrogenase	0.176277	0.193885	0.260581	NA
K00019	BDH, bdhA	3-hydroxybutyrate dehydrogenase	0.533263	0.43428	0.584323	NA
K00020	HIBADH, mmsB	3-hydroxyisobutyrate dehydrogenase	1.25146	1.22094	1.24848	NA
K00021	HMGCR	hydroxymethylglutaryl-CoA reductase (NADPH)	0.0482914	0.110453	0.278754	saline
K00022	HADH	3-hydroxyacyl-CoA dehydrogenase	0.0418662	0.0109432	0.00667086	freshwater
K00023	phbB	acetoacetyl-CoA reductase	0.405685	0.33671	0.503059	NA
K00024	mdh	malate dehydrogenase	1.08042	0.991582	0.936737	freshwater
K00025	MDH1	malate dehydrogenase	0	0.00405223	0.0140703	saline
K00026	MDH2	malate dehydrogenase	0.0033967	0.00216378	0.0017353	NA
K00027	ME2, sfcA, maeA	malate dehydrogenase (oxaloacetate-decarboxylating)	0.52201	0.48481	0.379896	freshwater
K00028	E1.1.1.39	malate dehydrogenase (decarboxylating)	0.00418014	0.00844094	0.00113604	freshwater
K00029	E1.1.1.40, maeB	malate dehydrogenase (oxaloacetate-decarboxylating)(NADP+)	0.855712	0.936688	1.16284	saline
K00030	IDH3	isocitrate dehydrogenase (NAD+)	0.0610587	0.0897604	0.184998	saline
K00031	IDH1, IDH2, icd	isocitrate dehydrogenase	1.52803	1.74164	1.62377	NA
K00032	E1.1.1.43	phosphogluconate 2-dehydrogenase	0.00158223	0.0102231	0.0129841	saline
K00033	PGD, gnd, gntZ	6-phosphogluconate dehydrogenase	0.594044	0.784479	0.638543	NA
K00034	gdh	glucose 1-dehydrogenase	0.170007	0.0975376	0.02811	freshwater
K00035	gal	D-galactose 1-dehydrogenase	0.0614453	0.0713702	0.0536671	NA
K00036	G6PD, zwf	glucose-6-phosphate 1-dehydrogenase	0.825217	0.952064	0.799731	freshwater
K00038	E1.1.1.53	3alpha(or 20beta)-hydroxysteroid dehydrogenase	0.122851	0.151901	0.141077	NA
K00039	rbtD	ribitol 2-dehydrogenase	0.0289254	0.0356466	0.0206373	NA
K00040	uxuB	fructuronate reductase	0.177424	0.258934	0.295136	saline
K00041	uxaB	tagaturonate reductase	0.0724295	0.0576857	0.0551573	freshwater
K00042	garR, glxR	2-hydroxy-3-oxopropionate reductase	0.176257	0.158879	0.153896	freshwater
K00043	gbd	4-hydroxybutyrate dehydrogenase	0.15487	0.14279	0.0837495	freshwater
K00045	E1.1.1.67, mtlK	mannitol 2-dehydrogenase	0.0568064	0.149442	0.199306	saline
K00046	idnO	gluconate 5-dehydrogenase	0.191328	0.195549	0.118153	freshwater
K00048	fucO	lactaldehyde reductase	0.00252409	0.00142596	0	freshwater
K00049	GRHPR	glyoxylate/hydroxypyruvate reductase	0.0140391	0.0290214	0.00349867	freshwater
K00052	leuB, IMDH	3-isopropylmalate dehydrogenase	1.21888	1.36313	1.22759	freshwater
K00053	ilvC	ketol-acid reductoisomerase	1.17955	1.32822	1.14107	freshwater
K00054	mvaA	hydroxymethylglutaryl-CoA reductase	0.0868587	0.161141	0.216761	saline
K00055	E1.1.1.90	aryl-alcohol dehydrogenase	0.0606125	0.0943644	0.113016	saline
K00057	gpsA	glycerol-3-phosphate dehydrogenase (NAD(P)+)	1.11844	1.25007	0.971269	freshwater
K00058	serA, PHGDH	D-3-phosphoglycerate dehydrogenase / 2-oxoglutarate reductase	1.88074	2.42956	2.24244	NA
K00059	fabG, OAR1	3-oxoacyl-[acyl-carrier protein] reductase	3.66795	4.03095	3.87662	NA
K00060	tdh	threonine 3-dehydrogenase	0.191556	0.249006	0.228291	NA
K00064	E1.1.1.122	D-threo-aldose 1-dehydrogenase	0.181986	0.435473	0.27234	NA
K00065	kduD	2-dehydro-3-deoxy-D-gluconate 5-dehydrogenase	0.250745	0.231906	0.193551	freshwater
K00066	algD	GDP-mannose 6-dehydrogenase	0.0619739	0.0926416	0.0622998	NA
K00067	rfbD, rmlD	dTDP-4-dehydrorhamnose reductase	1.27976	1.72197	1.70566	NA
K00068	srlD	sorbitol-6-phosphate 2-dehydrogenase	0.00487888	0.00310223	0.00344507	NA
K00070	HSD3B	3beta-hydroxy-Delta5-steroid dehydrogenase / steroid Delta-isomerase	0	0.00109189	0	NA
K00071	HSD11B2	corticosteroid 11-beta-dehydrogenase isozyme 2	0.000863528	0.0022509	0	NA
K00073	allD	ureidoglycolate dehydrogenase (NAD+)	0.0114875	0.0832693	0.148805	saline
K00074	paaH, hbd, fadB, mmgB	3-hydroxybutyryl-CoA dehydrogenase	1.11032	1.21062	1.10677	NA
K00075	murB	UDP-N-acetylmuramate dehydrogenase	1.12215	1.23618	1.01263	freshwater
K00076	hdhA	7-alpha-hydroxysteroid dehydrogenase	0.0976214	0.117384	0.112573	NA
K00077	panE, apbA	2-dehydropantoate 2-reductase	0.73973	0.76561	0.723195	NA
K00078	DHDH	dihydrodiol dehydrogenase / D-xylose 1-dehydrogenase (NADP)	0.00165508	0.00464308	0.000515273	NA
K00079	CBR1	carbonyl reductase 1	0	0.0011289	0	NA
K00086	dhaT	1,3-propanediol dehydrogenase	0	0.00016469	0.000416667	NA
K00087	ygeS, xdhA	xanthine dehydrogenase molybdenum-binding subunit	0.00596887	0.00354129	0.000471109	freshwater
K00088	IMPDH, guaB	IMP dehydrogenase	1.73598	1.88444	1.5401	freshwater
K00090	ghrB	glyoxylate/hydroxypyruvate/2-ketogluconate reductase	0.176971	0.0881677	0.051784	freshwater
K00091	E1.1.1.219	dihydroflavonol-4-reductase	0.0346174	0.0342113	0.00425037	freshwater
K00094	E1.1.1.251, gatD	galactitol-1-phosphate 5-dehydrogenase	0.00238328	0.000476582	0	freshwater
K00096	araM, egsA	glycerol-1-phosphate dehydrogenase [NAD(P)+]	0.103849	0.145837	0.206624	NA
K00097	pdxA	4-hydroxythreonine-4-phosphate dehydrogenase	0.663097	0.551042	0.612631	freshwater
K00098	idnD	L-idonate 5-dehydrogenase	0.128707	0.156658	0.0821717	freshwater
K00099	dxr	1-deoxy-D-xylulose-5-phosphate reductoisomerase	1.08971	1.14274	0.873297	freshwater
K00101	lldD	L-lactate dehydrogenase (cytochrome)	0.807819	1.19298	1.10444	saline
K00102	LDHD, dld	D-lactate dehydrogenase (cytochrome)	0.40084	0.274623	0.261834	freshwater
K00103	GULO	L-gulonolactone oxidase	0.00090354	0.00340554	0.00183538	NA
K00104	glcD	glycolate oxidase	0.880834	1.16414	0.85807	NA
K00105	E1.1.3.21	alpha-glycerophosphate oxidase	0	0.000354084	0	NA
K00106	XDH	xanthine dehydrogenase/oxidase	0.011605	0.0195486	0.0144222	NA
K00108	betA, CHDH	choline dehydrogenase	0.799644	0.819731	1.03124	saline
K00109	L2HGDH	2-hydroxyglutarate dehydrogenase	0.00430591	0.0574394	0.0367312	saline
K00111	glpA, glpD	glycerol-3-phosphate dehydrogenase	0.909771	1.33496	1.43811	saline
K00112	glpB	glycerol-3-phosphate dehydrogenase subunit B	0.00943759	0.00840493	0.136348	saline
K00113	glpC	glycerol-3-phosphate dehydrogenase subunit C	0.278804	0.26551	0.238525	NA
K00114	exaA	alcohol dehydrogenase (cytochrome c)	0.187132	0.138126	0.131697	NA
K00115	GLD	glucose 1-dehydrogenase (FAD, quinone)	0.00214292	0.000497243	0	freshwater
K00116	mqo	malate dehydrogenase (quinone)	0.291839	0.388257	0.293002	NA
K00117	gcd	quinoprotein glucose dehydrogenase	0.588564	0.511334	0.245687	freshwater
K00118	gfo	glucose-fructose oxidoreductase	0.00180003	0.00020202	0	NA
K00119	E1.1.99.36	alcohol dehydrogenase (nicotinoprotein)	0.0101342	0.0176316	0.00319934	freshwater
K00121	frmA, ADH5, adhC	S-(hydroxymethyl)glutathione dehydrogenase / alcohol dehydrogenase	0.780686	0.738574	0.713918	freshwater
K00122	FDH	formate dehydrogenase	0.0265013	0.0880739	0.0440753	NA
K00123	fdoG, fdhF, fdwA	formate dehydrogenase major subunit	0.730904	0.751584	1.00828	saline
K00124	fdoH, fdsB	formate dehydrogenase iron-sulfur subunit	0.389257	0.423751	0.439719	NA
K00125	fdhB	formate dehydrogenase (coenzyme F420) beta subunit	0.003184	0.0044745	0.00323784	NA
K00126	fdsD	formate dehydrogenase subunit delta	0.105713	0.116589	0.0806623	freshwater
K00127	fdoI, fdsG	formate dehydrogenase subunit gamma	0.322338	0.357348	0.365359	NA
K00128	ALDH	aldehyde dehydrogenase (NAD+)	1.78945	2.01144	1.88696	NA
K00129	ALDH3	aldehyde dehydrogenase (NAD(P)+)	0	0.0148943	0.00740295	saline
K00130	betB, gbsA	betaine-aldehyde dehydrogenase	0.626383	0.808173	0.574958	freshwater
K00131	gapN	glyceraldehyde-3-phosphate dehydrogenase (NADP+)	0.0768266	0.0622625	0.133846	NA
K00132	E1.2.1.10	acetaldehyde dehydrogenase (acetylating)	0.00843343	0.039179	0.0233087	saline
K00133	asd	aspartate-semialdehyde dehydrogenase	1.28852	1.52081	1.30689	freshwater
K00134	GAPDH, gapA	glyceraldehyde 3-phosphate dehydrogenase (phosphorylating)	1.43306	1.70636	1.66824	NA
K00135	gabD	succinate-semialdehyde dehydrogenase / glutarate-semialdehyde dehydrogenase	1.38773	1.91639	1.99489	saline
K00137	prr	aminobutyraldehyde dehydrogenase	0.0687217	0.0447212	0.0256765	freshwater
K00138	aldB	aldehyde dehydrogenase	0.44245	0.615792	0.610941	saline
K00139	ALDH5A1	succinate-semialdehyde dehydrogenase	0	0.0201193	0.00989704	saline
K00140	mmsA, iolA, ALDH6A1	malonate-semialdehyde dehydrogenase (acetylating) / methylmalonate-semialdehyde dehydrogenase	0.996026	1.11248	1.01342	NA
K00141	xylC	benzaldehyde dehydrogenase (NAD)	0.0734355	0.128914	0.0821181	NA
K00142	AASDH	acyl-CoA synthetase	0	0.00209251	0	NA
K00145	argC	N-acetyl-gamma-glutamyl-phosphate reductase	1.16902	1.14174	0.948151	freshwater
K00146	feaB, tynC	phenylacetaldehyde dehydrogenase	0.0850165	0.0755834	0.0531665	freshwater
K00147	proA	glutamate-5-semialdehyde dehydrogenase	1.00629	1.11435	1.01886	freshwater
K00148	fdhA	glutathione-independent formaldehyde dehydrogenase	0.0828365	0.0838828	0.162242	saline
K00149	ALDH9A1	aldehyde dehydrogenase family 9 member A1	0	0.00139868	0	NA
K00150	gap2	glyceraldehyde-3-phosphate dehydrogenase (NAD(P))	0.0904769	0.063556	0.153132	NA
K00151	hpaE, hpcC	5-carboxymethyl-2-hydroxymuconic-semialdehyde dehydrogenase	0.118295	0.0875154	0.0744871	freshwater
K00153	E1.1.1.306	S-(hydroxymethyl)mycothiol dehydrogenase	0.0504545	0.0338319	0.0146247	freshwater
K00154	E1.2.1.68	coniferyl-aldehyde dehydrogenase	0.312224	0.177478	0.248551	freshwater
K00156	poxB	pyruvate dehydrogenase (quinone)	0.0874434	0.0723299	0.0635081	NA
K00157	AOX	aldehyde oxidase	0.00224466	0.00667842	0.00365058	NA
K00158	E1.2.3.3, poxL	pyruvate oxidase	0.0029939	0.0132424	0.0192124	saline
K00161	PDHA, pdhA	pyruvate dehydrogenase E1 component alpha subunit	0.549469	0.550393	0.629342	NA
K00162	PDHB, pdhB	pyruvate dehydrogenase E1 component beta subunit	0.534162	0.576488	0.534548	NA
K00163	aceE	pyruvate dehydrogenase E1 component	1.19348	1.46391	1.17923	NA
K00164	OGDH, sucA	2-oxoglutarate dehydrogenase E1 component	0.916673	0.880974	0.870652	freshwater
K00166	BCKDHA, bkdA1	2-oxoisovalerate dehydrogenase E1 component alpha subunit	0.193458	0.363975	0.355988	saline
K00167	BCKDHB, bkdA2	2-oxoisovalerate dehydrogenase E1 component beta subunit	0.202365	0.3659	0.367658	saline
K00169	porA	pyruvate ferredoxin oxidoreductase alpha subunit	0.0263607	0.0352754	0.198668	saline
K00170	porB	pyruvate ferredoxin oxidoreductase beta subunit	0.026819	0.030163	0.197087	saline
K00171	porD	pyruvate ferredoxin oxidoreductase delta subunit	0.0205504	0.0219128	0.0242786	NA
K00172	porC, porG	pyruvate ferredoxin oxidoreductase gamma subunit	0.0258299	0.0259972	0.034063	NA
K00174	korA, oorA, oforA	2-oxoglutarate/2-oxoacid ferredoxin oxidoreductase subunit alpha	0.267303	0.295481	0.320295	NA
K00175	korB, oorB, oforB	2-oxoglutarate/2-oxoacid ferredoxin oxidoreductase subunit beta	0.232039	0.274695	0.339506	NA
K00176	korD, oorD	2-oxoglutarate ferredoxin oxidoreductase subunit delta	0.00712168	0.0112725	0.011504	NA
K00177	korC, oorC	2-oxoglutarate ferredoxin oxidoreductase subunit gamma	0.00768323	0.0140399	0.0129509	NA
K00179	iorA	indolepyruvate ferredoxin oxidoreductase, alpha subunit	0.15685	0.125012	0.101474	freshwater
K00180	iorB	indolepyruvate ferredoxin oxidoreductase, beta subunit	0.129522	0.121654	0.0974571	freshwater
K00181	PORCN	O-palmitoleoyl transferase	0.000113662	0.000344264	0.00633547	saline
K00182	WNT2	wingless-type MMTV integration site family, member 2	0.0027358	0.0089056	0.00218306	NA
K00184	dmsB	dimethyl sulfoxide reductase iron-sulfur subunit	0.000224618	0.00016469	0.00381686	saline
K00185	dmsC	dimethyl sulfoxide reductase membrane subunit	0	0.000494071	0.00437072	saline
K00186	vorA	2-oxoisovalerate ferredoxin oxidoreductase alpha subunit	0	0.000264004	0.000660862	NA
K00187	vorB	2-oxoisovalerate ferredoxin oxidoreductase beta subunit	0.000224618	0.000499533	0.000822152	NA
K00192	cdhA	anaerobic carbon-monoxide dehydrogenase, CODH/ACS complex subunit alpha	0.00322335	0.00210634	0.000336134	NA
K00193	cdhC	acetyl-CoA decarbonylase/synthase, CODH/ACS complex subunit beta	0.000224618	0	0	NA
K00194	cdhD, acsD	acetyl-CoA decarbonylase/synthase, CODH/ACS complex subunit delta	0.00262246	0.00238908	0.00128185	NA
K00195	cdhB	anaerobic carbon-monoxide dehydrogenase, CODH/ACS complex subunit epsilon	0.00172399	0.00105317	0.000168067	NA
K00196	cooF	anaerobic carbon-monoxide dehydrogenase iron sulfur subunit	0.000749995	0.00186393	0.001623	NA
K00197	cdhE, acsC	acetyl-CoA decarbonylase/synthase, CODH/ACS complex subunit gamma	0.003184	0.00280771	0.00144314	NA
K00198	cooS, acsA	anaerobic carbon-monoxide dehydrogenase catalytic subunit	0.00346784	0.00499094	0.0043658	NA
K00200	fwdA, fmdA	formylmethanofuran dehydrogenase subunit A	0.0582529	0.053277	0.014327	freshwater
K00201	fwdB, fmdB	formylmethanofuran dehydrogenase subunit B	0.0372326	0.0253032	0.00791975	freshwater
K00202	fwdC, fmdC	formylmethanofuran dehydrogenase subunit C	0.0506422	0.0400513	0.00652234	freshwater
K00206	phnY	phosphonoacetaldehyde dehydrogenase	0.0671958	0.0377431	0.0478587	freshwater
K00207	DPYD	dihydropyrimidine dehydrogenase (NADP+)	0.015654	0.0210855	0.0044526	freshwater
K00208	fabI	enoyl-[acyl-carrier protein] reductase I	0.834849	0.777267	0.861466	NA
K00209	fabV, ter	enoyl-[acyl-carrier protein] reductase / trans-2-enoyl-CoA reductase (NAD+)	0.103616	0.179822	0.235917	saline
K00211	TYR1	prephenate dehydrogenase (NADP+)	0.00574734	0.00117419	0.000333333	freshwater
K00213	DHCR7	7-dehydrocholesterol reductase	0.00157191	0.00852421	0.00153705	NA
K00214	BLVRA, bvdR	biliverdin reductase	0.00205867	0.00143196	0.0066897	NA
K00215	dapB	4-hydroxy-tetrahydrodipicolinate reductase	1.13927	1.31556	1.14544	freshwater
K00216	entA	2,3-dihydro-2,3-dihydroxybenzoate dehydrogenase	0.02966	0.00930358	0.00142435	freshwater
K00217	E1.3.1.32	maleylacetate reductase	0.107385	0.0742258	0.112913	NA
K00218	por	protochlorophyllide reductase	0.17328	0.0944316	0.0135803	freshwater
K00219	fadH	2,4-dienoyl-CoA reductase (NADPH2)	0.217005	0.238107	0.352116	saline
K00220	tyrC	cyclohexadieny/prephenate dehydrogenase	0.194501	0.150378	0.180959	NA
K00221	E4.99.1.2	alkylmercury lyase	0.00595975	0.014683	0.00505614	NA
K00222	TM7SF2, ERG24	Delta14-sterol reductase	0.00263982	0	0	freshwater
K00225	GLDH	L-galactono-1,4-lactone dehydrogenase	0	0.0001665	0	NA
K00226	pyrD	dihydroorotate dehydrogenase (fumarate)	0.0446575	0.108376	0.0891909	saline
K00227	SC5DL, ERG3	Delta7-sterol 5-desaturase	0.135618	0.0716556	0.0467517	freshwater
K00228	CPOX, hemF	coproporphyrinogen III oxidase	0.640413	0.625056	0.7056	NA
K00230	hemG	menaquinone-dependent protoporphyrinogen oxidase	0.0192441	0.0487757	0.0704437	saline
K00231	PPOX, hemY	protoporphyrinogen/coproporphyrinogen III oxidase	0.185694	0.334771	0.289939	saline
K00232	E1.3.3.6, ACOX1, ACOX3	acyl-CoA oxidase	0.060355	0.283478	0.156723	saline
K00234	SDHA, SDH1	succinate dehydrogenase (ubiquinone) flavoprotein subunit	0.0102032	0.00762997	0.0139928	NA
K00235	SDHB, SDH2	succinate dehydrogenase (ubiquinone) iron-sulfur subunit	0	0.00388097	0.0040652	saline
K00236	SDHC, SDH3	succinate dehydrogenase (ubiquinone) cytochrome b560 subunit	0.0006839	0.00122713	0.000181818	NA
K00237	SDHD, SDH4	succinate dehydrogenase (ubiquinone) membrane anchor subunit	0.000250761	0	0	NA
K00239	sdhA, frdA	succinate dehydrogenase / fumarate reductase, flavoprotein subunit	1.37902	1.44109	1.47209	NA
K00240	sdhB, frdB	succinate dehydrogenase / fumarate reductase, iron-sulfur subunit	1.13107	1.24103	1.13055	freshwater
K00241	sdhC, frdC	succinate dehydrogenase / fumarate reductase, cytochrome b subunit	0.831874	1.00603	0.953069	NA
K00242	sdhD, frdD	succinate dehydrogenase / fumarate reductase, membrane anchor subunit	0.428707	0.534266	0.695498	saline
K00243	K00243	uncharacterized protein	0.15629	0.248526	0.26431	saline
K00244	frdA	fumarate reductase flavoprotein subunit	0.230739	0.435857	0.304909	NA
K00245	frdB	fumarate reductase iron-sulfur subunit	0.0423021	0.097254	0.0929616	saline
K00246	frdC	fumarate reductase subunit C	0.0425827	0.0925248	0.0884602	saline
K00247	frdD	fumarate reductase subunit D	0.0422447	0.0906665	0.0706864	NA
K00248	ACADS, bcd	butyryl-CoA dehydrogenase	0.167537	0.119861	0.0872504	freshwater
K00249	ACADM, acd	acyl-CoA dehydrogenase	2.45814	2.191	1.92883	freshwater
K00251	AKR1D1	3-oxo-5-beta-steroid 4-dehydrogenase	0.00256364	0.00404092	0.00060131	freshwater
K00252	GCDH, gcdH	glutaryl-CoA dehydrogenase	0.643747	0.83243	0.819527	saline
K00253	IVD, ivd	isovaleryl-CoA dehydrogenase	0.390722	0.339429	0.370756	NA
K00254	DHODH, pyrD	dihydroorotate dehydrogenase	0.813624	0.951675	0.976023	NA
K00255	ACADL	long-chain-acyl-CoA dehydrogenase	0.00609025	0.00957821	0.00222968	freshwater
K00259	ald	alanine dehydrogenase	0.918891	1.15843	0.960199	NA
K00260	gudB, rocG	glutamate dehydrogenase	0.00778362	0.0692344	0.0597813	saline
K00261	GLUD1_2, gdhA	glutamate dehydrogenase (NAD(P)+)	0.565355	0.598717	0.636151	NA
K00262	E1.4.1.4, gdhA	glutamate dehydrogenase (NADP+)	0.231681	0.469635	0.481048	saline
K00263	E1.4.1.9	leucine dehydrogenase	0.247848	0.269896	0.237659	NA
K00264	GLT1	glutamate synthase (NADH)	0.00191165	0.0141847	0.0036361	NA
K00265	gltB	glutamate synthase (NADPH) large chain	1.46855	1.51202	1.31428	freshwater
K00266	gltD	glutamate synthase (NADPH) small chain	1.08807	1.12826	0.939853	freshwater
K00270	pdh	phenylalanine dehydrogenase	0.00147978	0.000124193	0	NA
K00271	vdh	valine dehydrogenase (NAD+)	0.0118182	0.0299831	0.00957137	NA
K00272	DDO	D-aspartate oxidase	0	0.000132908	0	NA
K00273	DAO, aao	D-amino-acid oxidase	0.0276903	0.0271859	0.0264137	NA
K00274	MAO, aofH	monoamine oxidase	0.356726	0.430748	0.318988	freshwater
K00275	pdxH, PNPO	pyridoxamine 5'-phosphate oxidase	1.30427	1.34774	1.31596	NA
K00276	AOC3, AOC2, tynA	primary-amine oxidase	0.1688	0.0803448	0.0694074	freshwater
K00277	LOX	protein-lysine 6-oxidase	0.00189434	0.00709326	0.00201049	NA
K00278	nadB	L-aspartate oxidase	0.874927	0.609312	0.56803	freshwater
K00279	CKX	cytokinin dehydrogenase	0.00240258	0.022558	0.0108875	saline
K00280	LOXL2_3_4	lysyl oxidase-like protein 2/3/4	0.0149193	0.0137122	0.00743211	freshwater
K00281	GLDC, gcvP	glycine dehydrogenase	1.12156	1.38504	0.985365	freshwater
K00282	gcvPA	glycine dehydrogenase subunit 1	0.204375	0.188177	0.27099	NA
K00283	gcvPB	glycine dehydrogenase subunit 2	0.233139	0.201766	0.300504	NA
K00284	GLU, gltS	glutamate synthase (ferredoxin)	0.220544	0.257268	0.294217	NA
K00285	dadA	D-amino-acid dehydrogenase	0.603463	0.691295	0.604274	NA
K00286	proC	pyrroline-5-carboxylate reductase	1.09172	1.13654	1.06163	freshwater
K00287	DHFR, folA	dihydrofolate reductase	0.605949	0.677873	0.853682	saline
K00288	MTHFD	methylenetetrahydrofolate dehydrogenase (NADP+) / methenyltetrahydrofolate cyclohydrolase / formyltetrahydrofolate synthetase	0.0104762	0.0207391	0.0131159	NA
K00289	ALDH1L	formyltetrahydrofolate dehydrogenase	0.00926129	0.0143856	0.0134528	NA
K00290	LYS1	saccharopine dehydrogenase (NAD+, L-lysine forming)	0.553898	0.517881	0.271038	freshwater
K00294	E1.2.1.88	1-pyrroline-5-carboxylate dehydrogenase	0.240605	0.287272	0.224789	NA
K00295	MTD1	methylenetetrahydrofolate dehydrogenase (NAD+)	0.000152161	0	0	NA
K00297	metF, MTHFR	methylenetetrahydrofolate reductase (NADH)	1.20921	1.36502	1.13727	freshwater
K00298	ceo	N5-(carboxyethyl)ornithine synthase	0.006624	0.0120189	0.0133858	NA
K00299	ssuE, msuE	FMN reductase	0.139995	0.0887144	0.0893906	freshwater
K00300	mtdA	methylenetetrahydrofolate/methylenetetrahydromethanopterin dehydrogenase (NADP+)	0.0392366	0.0248381	0.00269022	freshwater
K00301	E1.5.3.1	sarcosine oxidase	0.111599	0.0953395	0.0451993	freshwater
K00302	soxA	sarcosine oxidase, subunit alpha	0.2179	0.24073	0.393146	saline
K00303	soxB	sarcosine oxidase, subunit beta	0.174192	0.202874	0.314757	saline
K00304	soxD	sarcosine oxidase, subunit delta	0.119733	0.145119	0.238845	saline
K00305	soxG	sarcosine oxidase, subunit gamma	0.112222	0.145306	0.234265	saline
K00306	PIPOX	sarcosine oxidase / L-pipecolate oxidase	0.00119975	0.000834391	0	NA
K00309	dmg	dimethylglycine oxidase	0.0492206	0.0498459	0.028319	NA
K00311	ETFDH	electron-transferring-flavoprotein dehydrogenase	0.514209	0.440179	0.755491	saline
K00312	WNT3	wingless-type MMTV integration site family, member 3	0	0.000333041	0	NA
K00313	fixC	electron transfer flavoprotein-quinone oxidoreductase	0.0503187	0.0686716	0.108792	saline
K00314	SARDH	sarcosine dehydrogenase	0.000493671	0.000795976	0.0039321	NA
K00315	DMGDH	dimethylglycine dehydrogenase	0.296633	0.392845	0.438903	NA
K00316	spdH	spermidine dehydrogenase	0.0288679	0.0374077	0.0215114	NA
K00317	dmd-tmd	dimethylamine/trimethylamine dehydrogenase	0.0529345	0.126312	0.0576078	NA
K00318	PRODH, fadM, putB	proline dehydrogenase	0.223899	0.268451	0.373995	saline
K00319	mtd	methylenetetrahydromethanopterin dehydrogenase	0.000526707	0	0	NA
K00320	mer	5,10-methylenetetrahydromethanopterin reductase	0.117651	0.113048	0.188029	NA
K00322	sthA, udhA	NAD(P) transhydrogenase	0.137129	0.155654	0.271503	saline
K00323	NNT	H+-translocating NAD(P) transhydrogenase	0.00851624	0.0134207	0.00504429	NA
K00324	pntA	H+-translocating NAD(P) transhydrogenase subunit alpha	1.64392	1.76013	1.30428	freshwater
K00325	pntB	H+-translocating NAD(P) transhydrogenase subunit beta	1.07101	1.26716	0.955862	freshwater
K00326	E1.6.2.2	cytochrome-b5 reductase	0.00552438	0.00759031	0.0195267	saline
K00327	POR	NADPH-ferrihemoprotein reductase	0.00282117	0.00293849	0.0157712	saline
K00330	nuoA	NADH-quinone oxidoreductase subunit A	1.04262	1.0485	0.796875	freshwater
K00331	nuoB	NADH-quinone oxidoreductase subunit B	1.11466	0.933126	0.706874	freshwater
K00332	nuoC	NADH-quinone oxidoreductase subunit C	1.03727	0.806195	0.50855	freshwater
K00333	nuoD	NADH-quinone oxidoreductase subunit D	1.23882	0.939834	0.644667	freshwater
K00334	nuoE	NADH-quinone oxidoreductase subunit E	0.909501	0.658204	0.487207	freshwater
K00335	nuoF	NADH-quinone oxidoreductase subunit F	1.13461	0.879489	0.629746	freshwater
K00336	nuoG	NADH-quinone oxidoreductase subunit G	1.17001	0.827273	0.604143	freshwater
K00337	nuoH	NADH-quinone oxidoreductase subunit H	1.20663	0.894826	0.737248	freshwater
K00338	nuoI	NADH-quinone oxidoreductase subunit I	1.08848	0.826087	0.693184	freshwater
K00339	nuoJ	NADH-quinone oxidoreductase subunit J	1.0414	0.780007	0.672098	freshwater
K00340	nuoK	NADH-quinone oxidoreductase subunit K	0.88756	0.676653	0.590509	freshwater
K00341	nuoL	NADH-quinone oxidoreductase subunit L	1.42417	1.08061	0.862468	freshwater
K00342	nuoM	NADH-quinone oxidoreductase subunit M	1.30436	1.02649	0.816118	freshwater
K00343	nuoN	NADH-quinone oxidoreductase subunit N	1.24207	1.03108	0.803086	freshwater
K00344	qor, CRYZ	NADPH:quinone reductase	1.86481	1.93171	1.79688	freshwater
K00345	ndhS	NAD(P)H-quinone oxidoreductase subunit S, chloroplastic	0.0589634	0.0364606	0.00495105	freshwater
K00346	nqrA	Na+-transporting NADH:ubiquinone oxidoreductase subunit A	0.0658048	0.286214	0.289929	saline
K00347	nqrB	Na+-transporting NADH:ubiquinone oxidoreductase subunit B	0.0700966	0.313094	0.331847	saline
K00348	nqrC	Na+-transporting NADH:ubiquinone oxidoreductase subunit C	0.0601661	0.27457	0.312443	saline
K00349	nqrD	Na+-transporting NADH:ubiquinone oxidoreductase subunit D	0.0601278	0.275132	0.278413	saline
K00350	nqrE	Na+-transporting NADH:ubiquinone oxidoreductase subunit E	0.0604256	0.262948	0.237111	saline
K00351	nqrF	Na+-transporting NADH:ubiquinone oxidoreductase subunit F	0.0807245	0.352068	0.310315	saline
K00354	E1.6.99.1	NADPH2 dehydrogenase	0.00650685	0.0628343	0.0296927	saline
K00355	NQO1	NAD(P)H dehydrogenase (quinone)	0.314161	0.290387	0.195656	freshwater
K00357	QDPR	dihydropteridine reductase	0.000708081	0.00603244	0.00040404	NA
K00359	qorA	NADPH:quinone reductase	0.00830404	0.0135174	0.131467	saline
K00360	nasB	assimilatory nitrate reductase electron transfer subunit	0.00178313	0.00300764	0.00193088	NA
K00362	nirB	nitrite reductase (NADH) large subunit	0.27265	0.204539	0.216294	NA
K00363	nirD	nitrite reductase (NADH) small subunit	0.12606	0.13942	0.108657	NA
K00364	guaC, GMPR	GMP reductase	0.154553	0.160763	0.146336	NA
K00365	uaZ	urate oxidase	0.0373059	0.0426332	0.011776	freshwater
K00366	nirA	ferredoxin-nitrite reductase	0.129387	0.0829092	0.267692	NA
K00367	narB	ferredoxin-nitrate reductase	0.0716751	0.0642422	0.011791	freshwater
K00368	nirK	nitrite reductase (NO-forming)	0.0654916	0.07128	0.211863	saline
K00370	narG, narZ, nxrA	nitrate reductase / nitrite oxidoreductase, alpha subunit	0.094199	0.116678	0.246394	saline
K00371	narH, narY, nxrB	nitrate reductase / nitrite oxidoreductase, beta subunit	0.0708599	0.104606	0.182612	saline
K00372	nasA	assimilatory nitrate reductase catalytic subunit	0.202276	0.138773	0.26931	NA
K00373	narJ, narW	nitrate reductase molybdenum cofactor assembly chaperone NarJ/NarW	0.0461717	0.064032	0.119716	saline
K00374	narI, narV	nitrate reductase gamma subunit	0.0459691	0.0651302	0.129009	saline
K00375	K00375	GntR family transcriptional regulator / MocR family aminotransferase	0.309694	0.440888	0.476341	saline
K00376	nosZ	nitrous-oxide reductase	0.0229319	0.0506567	0.103177	saline
K00380	cysJ	sulfite reductase (NADPH) flavoprotein alpha-component	0.261824	0.192322	0.199789	freshwater
K00381	cysI	sulfite reductase (NADPH) hemoprotein beta-component	0.515548	0.44629	0.515356	NA
K00382	DLD, lpd, pdhD	dihydrolipoamide dehydrogenase	2.08127	2.23912	2.24786	NA
K00383	GSR, gor	glutathione reductase (NADPH)	0.434222	0.430307	0.587559	NA
K00384	trxB, TRR	thioredoxin reductase (NADPH)	1.71782	1.69768	1.92266	NA
K00385	asrC	anaerobic sulfite reductase subunit C	0.000224618	0.000495881	0.000416667	NA
K00386	sorB	sulfite dehydrogenase (cytochrome) subunit B	0.00714604	0.00615378	0.000602141	freshwater
K00387	SUOX	sulfite oxidase	0.0267254	0.0185349	0.00181702	freshwater
K00389	yidH	putative membrane protein	0.165023	0.260073	0.212228	NA
K00390	cysH	phosphoadenosine phosphosulfate reductase	0.585278	0.56043	0.787232	saline
K00392	sir	sulfite reductase (ferredoxin)	0.235861	0.158512	0.0248574	freshwater
K00394	aprA	adenylylsulfate reductase, subunit A	0.00600284	0.00593389	0.00794132	NA
K00395	aprB	adenylylsulfate reductase, subunit B	0.00468201	0.00968249	0.00837554	NA
K00399	mcrA	methyl-coenzyme M reductase alpha subunit	0.000250761	0	0	NA
K00404	ccoN	cytochrome c oxidase cbb3-type subunit I	0.383627	0.436374	0.543424	saline
K00405	ccoO	cytochrome c oxidase cbb3-type subunit II	0.316484	0.365003	0.419094	NA
K00406	ccoP	cytochrome c oxidase cbb3-type subunit III	0.298467	0.535673	0.60604	saline
K00407	ccoQ	cytochrome c oxidase cbb3-type subunit IV	0.158671	0.208281	0.280973	saline
K00408	WNT4	wingless-type MMTV integration site family, member 4	0.00118121	0.000178253	0.000481793	NA
K00410	fbcH	ubiquinol-cytochrome c reductase cytochrome b/c1 subunit	0.0678118	0.0264961	0.0382157	freshwater
K00411	UQCRFS1, RIP1, petA	ubiquinol-cytochrome c reductase iron-sulfur subunit	0.396431	0.360057	0.481155	NA
K00412	CYTB, petB	ubiquinol-cytochrome c reductase cytochrome b subunit	0.444082	0.508573	0.553892	NA
K00413	CYC1, CYT1, petC	ubiquinol-cytochrome c reductase cytochrome c1 subunit	0.402233	0.378393	0.447032	NA
K00414	QCR1, UQCRC1	ubiquinol-cytochrome c reductase core subunit 1	0.00539119	0.00432813	0.0112489	NA
K00415	QCR2, UQCRC2	ubiquinol-cytochrome c reductase core subunit 2	0	0.00348158	0.00108823	NA
K00416	QCR6, UQCRH	ubiquinol-cytochrome c reductase subunit 6	0.000887058	0	0	NA
K00422	E1.10.3.1	polyphenol oxidase	0.000113662	0	0	NA
K00424	cydX	cytochrome bd-I ubiquinol oxidase subunit X	0.0763151	0.0429884	0.077359	NA
K00425	cydA	cytochrome bd ubiquinol oxidase subunit I	0.449962	0.5466	0.837727	saline
K00426	cydB	cytochrome bd ubiquinol oxidase subunit II	0.456526	0.507796	0.806911	saline
K00427	lldP, lctP	L-lactate permease	0.0393053	0.00306104	0.00830961	freshwater
K00428	E1.11.1.5	cytochrome c peroxidase	0.530723	0.676804	0.64588	NA
K00430	E1.11.1.7	peroxidase	0	0.00229165	0.00708329	saline
K00431	TPO	thyroid peroxidase	0.000264895	0.00766113	0.00472495	saline
K00432	gpx, btuE, bsaA	glutathione peroxidase	1.20471	1.10576	0.842046	freshwater
K00433	cpo	non-heme chloroperoxidase	0.194161	0.165367	0.196455	NA
K00434	E1.11.1.11	L-ascorbate peroxidase	0.00344782	0.000271719	0.000431818	freshwater
K00435	hemQ	hydrogen peroxide-dependent heme synthase	0.139283	0.184742	0.0962428	freshwater
K00436	hoxH	NAD-reducing hydrogenase large subunit	0.038892	0.0375242	0.0171813	freshwater
K00437	hydB	[NiFe] hydrogenase large subunit	0.000112309	0	0.00097215	NA
K00441	frhB	coenzyme F420 hydrogenase subunit beta	0.239743	0.327738	0.193152	freshwater
K00442	frhD	coenzyme F420 hydrogenase subunit delta	0.000112309	0.000847326	0.000740717	NA
K00444	WNT5	wingless-type MMTV integration site family, member 5	0	0.000274376	0	NA
K00445	WNT6	wingless-type MMTV integration site family, member 6	0.000112309	0.00404244	0.001897	NA
K00446	dmpB, xylE	catechol 2,3-dioxygenase	0.120781	0.147107	0.114923	NA
K00448	pcaG	protocatechuate 3,4-dioxygenase, alpha subunit	0.0888305	0.171574	0.177057	saline
K00449	pcaH	protocatechuate 3,4-dioxygenase, beta subunit	0.195467	0.239025	0.200212	NA
K00450	E1.13.11.4	gentisate 1,2-dioxygenase	0.137046	0.106739	0.104118	freshwater
K00451	HGD, hmgA	homogentisate 1,2-dioxygenase	0.34365	0.358993	0.315133	freshwater
K00452	HAAO	3-hydroxyanthranilate 3,4-dioxygenase	0.132889	0.19342	0.141272	NA
K00453	TDO2, kynA	tryptophan 2,3-dioxygenase	0.554161	0.629093	0.477644	freshwater
K00454	LOX2S	lipoxygenase	0.00163646	0	0	freshwater
K00455	hpaD, hpcB	3,4-dihydroxyphenylacetate 2,3-dioxygenase	0.106417	0.138709	0.0810516	freshwater
K00456	CDO1	cysteine dioxygenase	0.0057655	0.0248733	0.0563058	saline
K00457	HPD, hppD	4-hydroxyphenylpyruvate dioxygenase	0.505635	0.487743	0.429273	freshwater
K00458	ALOX12	arachidonate 12-lipoxygenase	0.00467581	0.00129089	0.00037307	freshwater
K00459	ncd2, npd	nitronate monooxygenase	0.792767	0.659539	0.583391	freshwater
K00461	ALOX5	arachidonate 5-lipoxygenase	0.00349847	0.0229809	0.00340989	NA
K00463	IDO, INDO	indoleamine 2,3-dioxygenase	0.137107	0.0493371	0.0174711	freshwater
K00464	diox1	all-trans-8'-apo-beta-carotenal 15,15'-oxygenase	0.12283	0.0937615	0.0355199	freshwater
K00465	CCD1	carotenoid 9,10(9',10')-cleavage dioxygenase 1	0	0.00164164	0.000765152	NA
K00466	iaaM	tryptophan 2-monooxygenase	0	0	0	NA
K00467	E1.13.12.4	lactate 2-monooxygenase	0.0422233	0.0228889	0.0775104	NA
K00468	davB	lysine 2-monooxygenase	0.0135075	0.0166917	0.0156984	NA
K00469	MIOX	inositol oxygenase	0.0723422	0.0434926	0.0101019	freshwater
K00471	BBOX1	gamma-butyrobetaine dioxygenase	0.0250778	0.0718284	0.147062	saline
K00472	P4HA	prolyl 4-hydroxylase	0.195266	0.163838	0.0986529	freshwater
K00473	PLOD1	procollagen-lysine,2-oxoglutarate 5-dioxygenase 1	0.000949862	0.00468669	0.00127329	NA
K00474	TMLHE	trimethyllysine dioxygenase	0.0136181	0.00664869	0.000426407	freshwater
K00476	ASPH	aspartate beta-hydroxylase	0.0133093	0.0096104	0.00346	freshwater
K00477	PHYH	phytanoyl-CoA hydroxylase	0.155943	0.193844	0.0759457	freshwater
K00478	HR	[histone H3]-dimethyl-L-lysine9 demethylase	0.000385878	0.0141413	0.00440411	saline
K00479	gbcA	glycine betaine catabolism A	0.169491	0.0835292	0.102619	freshwater
K00480	E1.14.13.1	salicylate hydroxylase	0.00457005	0.00639142	0.0079204	NA
K00481	pobA	p-hydroxybenzoate 3-monooxygenase	0.214988	0.187298	0.190162	freshwater
K00483	hpaB	4-hydroxyphenylacetate 3-monooxygenase	0.0622112	0.0398878	0.0334198	freshwater
K00484	hpaC	flavin reductase (NADH)	0.00445502	0.00142158	0.000263158	NA
K00485	FMO	dimethylaniline monooxygenase (N-oxide forming)	0.00805236	0.0104158	0.00193705	freshwater
K00486	KMO	kynurenine 3-monooxygenase	0.110392	0.169834	0.121183	NA
K00487	CYP73A	trans-cinnamate 4-monooxygenase	0	0.00166328	0.0090681	saline
K00489	CYP7A1	cholesterol 7alpha-monooxygenase	0	0.00171299	0	NA
K00490	CYP4F	cytochrome P450 family 4 subfamily F	0	0.000651049	0	NA
K00491	nos	nitric-oxide synthase, bacterial	0.0782992	0.0937997	0.0516586	freshwater
K00496	alkB1_2, alkM	alkane 1-monooxygenase	0.315224	0.401031	0.338706	NA
K00499	CMO	choline monooxygenase	0.264292	0.178376	0.192475	freshwater
K00500	phhA, PAH	phenylalanine-4-hydroxylase	0.261976	0.176331	0.168914	freshwater
K00501	TH	tyrosine 3-monooxygenase	0.000453811	0	0	NA
K00502	TPH1_2	tryptophan 5-monooxygenase	0	0.00130114	0.000429825	NA
K00503	DBH	dopamine beta-monooxygenase	0	0	0	NA
K00505	TYR	tyrosinase	0.0238068	0.00881037	0.0209329	NA
K00506	TYRP1	tyrosinase-related protein 1	0.00107861	0.000497243	0.000176991	NA
K00507	SCD, desC	stearoyl-CoA desaturase (Delta-9 desaturase)	0.621201	0.586565	0.351604	freshwater
K00508	E1.14.19.3	linoleoyl-CoA desaturase	0.167932	0.232461	0.15317	NA
K00509	PTGS1, COX1	prostaglandin-endoperoxide synthase 1	0.00294859	0.0021924	0	freshwater
K00510	HMOX1	heme oxygenase 1	0.000113662	0.00285254	0.00159734	NA
K00511	SQLE, ERG1	squalene monooxygenase	0.00947552	0.00301311	0.00115586	freshwater
K00512	CYP17A	steroid 17alpha-monooxygenase / 17alpha-hydroxyprogesterone deacetylase	0.000788486	0	0	NA
K00514	ZDS, crtQ	zeta-carotene desaturase	0.0660001	0.0457364	0.00534254	freshwater
K00515	BCMO1, BCDO1	beta-carotene 15,15'-dioxygenase	0	0.00116277	0.000516338	NA
K00518	sodN	nickel superoxide dismutase	0.170709	0.172912	0.0867419	freshwater
K00520	merA	mercuric reductase	0.0787242	0.0718359	0.161482	saline
K00522	FTH1	ferritin heavy chain	0.00415801	0.00148535	0.000431818	freshwater
K00523	ascD, ddhD, rfbI	CDP-4-dehydro-6-deoxyglucose reductase, E3	0.232519	0.256554	0.336076	NA
K00524	nrdJ	ribonucleotide reductase, class II	0.0952353	0.0704086	0.0118112	freshwater
K00525	E1.17.4.1A, nrdA, nrdE	ribonucleoside-diphosphate reductase alpha chain	1.80772	2.36661	2.37922	saline
K00526	E1.17.4.1B, nrdB, nrdF	ribonucleoside-diphosphate reductase beta chain	0.791876	1.01852	0.96351	NA
K00527	rtpR	ribonucleoside-triphosphate reductase (thioredoxin)	0.0386306	0.0947282	0.0797973	NA
K00528	fpr	ferredoxin/flavodoxin---NADP+ reductase	0.797213	0.892072	0.800096	NA
K00529	hcaD	3-phenylpropionate/trans-cinnamate dioxygenase ferredoxin reductase component	0.358421	0.509101	0.449567	NA
K00537	arsC	arsenate reductase (glutaredoxin)	0.536468	0.438996	0.514876	NA
K00540	fqr	F420H(2)-dependent quinone reductase	0.0973513	0.0810617	0.0156462	freshwater
K00541	NNMT	nicotinamide N-methyltransferase	0	0	0.00324753	NA
K00542	GAMT	guanidinoacetate N-methyltransferase	0.000112309	0.00583305	0.0011593	NA
K00543	ASMT	acetylserotonin O-methyltransferase	0.000974472	0.00320573	0.000166667	NA
K00544	BHMT	betaine-homocysteine S-methyltransferase	0.00730519	0.0987124	0.2651	saline
K00545	COMT	catechol O-methyltransferase	0.0295827	0.0201006	0.000534734	freshwater
K00546	HNMT	histamine N-methyltransferase	0.00497164	0.00231735	0.000526316	freshwater
K00547	mmuM, BHMT2	homocysteine S-methyltransferase	0.114147	0.0683024	0.0279469	freshwater
K00548	metH, MTR	5-methyltetrahydrofolate--homocysteine methyltransferase	2.06636	2.24979	1.63022	freshwater
K00549	metE	5-methyltetrahydropteroyltriglutamate--homocysteine methyltransferase	0.729128	0.56179	0.86836	NA
K00551	PEMT	phosphatidylethanolamine/phosphatidyl-N-methylethanolamine N-methyltransferase	0	0.0001665	0.00025	NA
K00552	GNMT	glycine N-methyltransferase	0.000718448	0.00880689	0.00275487	NA
K00553	PNMT	phenylethanolamine N-methyltransferase	0.000491295	0	0	NA
K00554	trmD	tRNA (guanine37-N1)-methyltransferase	1.13346	1.15972	0.967699	freshwater
K00555	TRMT1, trm1	tRNA (guanine26-N2/guanine27-N2)-dimethyltransferase	0.108055	0.0931134	0.208126	NA
K00556	trmH	tRNA (guanosine-2'-O-)-methyltransferase	0.135677	0.149739	0.122328	NA
K00557	trmA	tRNA (uracil-5-)-methyltransferase	0.0500804	0.0580472	0.161277	saline
K00558	DNMT1, dcm	DNA (cytosine-5)-methyltransferase 1	1.32983	2.69271	2.0999	saline
K00559	SMT1, ERG6	sterol 24-C-methyltransferase	0.0151678	0.00716106	0.0036741	freshwater
K00560	thyA, TYMS	thymidylate synthase	0.712774	0.845149	0.979358	saline
K00561	ermC, ermA	23S rRNA (adenine-N6)-dimethyltransferase	0.00296977	0.003749	0.000544563	NA
K00563	rlmA1	23S rRNA (guanine745-N1)-methyltransferase	0.0940904	0.0755102	0.138447	NA
K00564	rsmC	16S rRNA (guanine1207-N2)-methyltransferase	0.365479	0.546123	0.505458	saline
K00565	RNMT	mRNA (guanine-N7-)-methyltransferase	0.0165648	0.0549349	0.0230314	NA
K00566	mnmA, trmU	tRNA-uridine 2-sulfurtransferase	1.23049	1.40191	1.12884	freshwater
K00567	ogt, MGMT	methylated-DNA-[protein]-cysteine S-methyltransferase	0.781377	0.727162	0.650977	freshwater
K00568	ubiG	2-polyprenyl-6-hydroxyphenyl methylase / 3-demethylubiquinone-9 3-methyltransferase	0.534704	0.571617	0.717222	NA
K00569	TPMT, tpmT	thiopurine S-methyltransferase	0.0505172	0.0720716	0.167577	saline
K00570	pmtA	phosphatidylethanolamine/phosphatidyl-N-methylethanolamine N-methyltransferase	0.182822	0.230288	0.218419	NA
K00571	E2.1.1.72	site-specific DNA-methyltransferase (adenine-specific)	0.165371	0.5023	0.414211	saline
K00572	WNT7	wingless-type MMTV integration site family, member 7	0.00219059	0.00105913	0.00435321	NA
K00573	E2.1.1.77, pcm	protein-L-isoaspartate(D-aspartate) O-methyltransferase	0.789829	0.866892	1.17254	saline
K00574	cfa	cyclopropane-fatty-acyl-phospholipid synthase	0.957406	1.12781	1.14016	NA
K00575	cheR	chemotaxis protein methyltransferase CheR	0.501211	0.35405	0.557291	NA
K00577	mtrA	tetrahydromethanopterin S-methyltransferase subunit A	0.00396819	0.00415637	0.0028324	NA
K00584	mtrH	tetrahydromethanopterin S-methyltransferase subunit H	0.000112309	0.000715574	0	NA
K00586	DPH5	diphthine methyl ester synthase	0	0.00101473	0.00706802	NA
K00587	ICMT, STE14	protein-S-isoprenylcysteine O-methyltransferase	0	0.00412549	0.00141913	NA
K00588	E2.1.1.104	caffeoyl-CoA O-methyltransferase	0.188668	0.203787	0.146533	freshwater
K00590	E2.1.1.113	site-specific DNA-methyltransferase (cytosine-N4-specific)	0.000300759	0	0.000477841	NA
K00591	COQ3	polyprenyldihydroxybenzoate methyltransferase / 3-demethylubiquinol 3-O-methyltransferase	0.00163423	0.00135152	0.00109332	NA
K00594	xyoA, aldO	alditol oxidase	0.0426675	0.0496176	0.0534112	NA
K00595	cobL-cbiET	precorrin-6B C5,15-methyltransferase / cobalt-precorrin-6B C5,C15-methyltransferase	0.207838	0.22802	0.154952	freshwater
K00596	E4.1.1.64	2,2-dialkylglycine decarboxylase (pyruvate)	0.0154633	0.0131105	0.0198216	NA
K00597	MTRR	methionine synthase reductase	0	0.00209197	0.00129286	NA
K00598	tam	trans-aconitate 2-methyltransferase	0.0795158	0.0839234	0.0892111	NA
K00599	METTL6	tRNA N(3)-methylcytidine methyltransferase METTL6	0	0.00450297	0.00161378	NA
K00600	glyA, SHMT	glycine hydroxymethyltransferase	1.40979	1.58862	1.59889	NA
K00601	E2.1.2.2	phosphoribosylglycinamide formyltransferase	0.000467051	0.00282	0.000338281	NA
K00602	purH	phosphoribosylaminoimidazolecarboxamide formyltransferase / IMP cyclohydrolase	1.32013	1.40351	1.13178	freshwater
K00603	fctD	glutamate formiminotransferase / 5-formyltetrahydrofolate cyclo-ligase	0.0908965	0.0495705	0.0159555	freshwater
K00604	MTFMT, fmt	methionyl-tRNA formyltransferase	1.40456	1.85807	1.67196	NA
K00605	gcvT, AMT	aminomethyltransferase	1.15244	1.35361	1.24232	NA
K00606	panB	3-methyl-2-oxobutanoate hydroxymethyltransferase	1.11687	1.20313	1.1054	freshwater
K00608	pyrBI	aspartate carbamoyltransferase	0	0	0.00080939	NA
K00609	pyrB, PYR2	aspartate carbamoyltransferase catalytic subunit	1.20794	1.26213	1.17301	freshwater
K00610	pyrI	aspartate carbamoyltransferase regulatory subunit	0.0164676	0.0232511	0.160585	saline
K00611	OTC, argF, argI	ornithine carbamoyltransferase	1.10799	1.14027	1.04203	freshwater
K00612	nodU	carbamoyltransferase	0.407786	0.629027	0.475702	NA
K00613	GATM	glycine amidinotransferase	0.0271658	0.286534	0.174878	saline
K00615	E2.2.1.1, tktA, tktB	transketolase	2.15461	2.80936	2.09848	NA
K00616	E2.2.1.2, talA, talB	transaldolase	1.24555	1.33859	1.07619	freshwater
K00617	sftT	6-deoxy-6-sulfo-D-fructose transaldolase	0.000224618	0	0	NA
K00619	argA	amino-acid N-acetyltransferase	0.239069	0.315035	0.210693	NA
K00620	argJ	glutamate N-acetyltransferase / amino-acid N-acetyltransferase	1.01403	1.05552	0.875274	freshwater
K00621	GNPNAT1, GNA1	glucosamine-phosphate N-acetyltransferase	0.00527847	0.0130327	0.00263575	NA
K00622	nat	arylamine N-acetyltransferase	0.000129232	0	0	NA
K00623	CHAT	choline O-acetyltransferase	0.00330185	0.00573492	0.00838874	NA
K00624	E2.3.1.7	carnitine O-acetyltransferase	0.00556301	0.00788685	0.00232878	freshwater
K00625	E2.3.1.8, pta	phosphate acetyltransferase	0.177995	0.345145	0.3952	saline
K00626	ACAT, atoB	acetyl-CoA C-acetyltransferase	3.19155	2.80154	2.84379	freshwater
K00627	DLAT, aceF, pdhC	pyruvate dehydrogenase E2 component (dihydrolipoamide acetyltransferase)	1.64984	2.27398	1.8155	NA
K00630	ATS1	glycerol-3-phosphate O-acyltransferase	0	0	0.000147059	NA
K00631	plsB	glycerol-3-phosphate O-acyltransferase	0.160059	0.221636	0.250535	saline
K00632	fadA, fadI	acetyl-CoA acyltransferase	0.948567	1.14067	1.1738	saline
K00633	lacA	galactoside O-acetyltransferase	0.00238328	0.000476582	0	freshwater
K00634	ptb	phosphate butyryltransferase	0.00472167	0.00899149	0.013685	NA
K00635	tgs, wax-dgat	diacylglycerol O-acyltransferase / wax synthase	0.374932	0.319491	0.20088	freshwater
K00637	SOAT	sterol O-acyltransferase	0.00168422	0.000943432	0.000820074	NA
K00638	catB	chloramphenicol O-acetyltransferase type B	0.0625947	0.0351968	0.0326677	freshwater
K00639	kbl, GCAT	glycine C-acetyltransferase	0.450224	0.628695	0.55464	NA
K00640	cysE	serine O-acetyltransferase	0.965326	1.12521	1.12815	NA
K00641	metX	homoserine O-acetyltransferase/O-succinyltransferase	1.19278	1.09281	1.10862	freshwater
K00643	E2.3.1.37, ALAS	5-aminolevulinate synthase	0.306308	0.389778	0.45381	NA
K00645	fabD, MCAT, MCT1	[acyl-carrier-protein] S-malonyltransferase	1.15695	1.22586	1.02083	freshwater
K00646	pksF	malonyl-ACP decarboxylase	0.000124131	0	0.00048534	NA
K00647	fabB	3-oxoacyl-[acyl-carrier-protein] synthase I	0.288357	0.336892	0.57383	saline
K00648	fabH	3-oxoacyl-[acyl-carrier-protein] synthase III	1.36035	1.66672	1.45726	NA
K00649	GNPAT	glyceronephosphate O-acyltransferase	0.00360224	0.00575647	0.00193432	NA
K00650	LCAT	lecithin-cholesterol acyltransferase	0.00244184	0.00913831	0.0021229	NA
K00651	metA	homoserine O-succinyltransferase/O-acetyltransferase	0.0698317	0.26727	0.262915	saline
K00652	bioF	8-amino-7-oxononanoate synthase	0.650238	0.557735	0.545555	freshwater
K00653	CDY	chromodomain protein Y	0.0066765	0.00710543	0.00273535	freshwater
K00654	SPT	serine palmitoyltransferase	0.00770793	0.0160084	0.00315484	freshwater
K00655	plsC	1-acyl-sn-glycerol-3-phosphate acyltransferase	1.55199	1.7755	1.35887	freshwater
K00656	E2.3.1.54, pflD	formate C-acetyltransferase	0.0241673	0.0357676	0.0401757	NA
K00657	speG, SAT	diamine N-acetyltransferase	0.130649	0.202117	0.246536	saline
K00658	DLST, sucB	2-oxoglutarate dehydrogenase E2 component (dihydrolipoamide succinyltransferase)	0.945332	0.970394	0.969026	NA
K00659	BAAT	bile acid-CoA:amino acid N-acyltransferase	0	0	0	NA
K00660	CHS	chalcone synthase	0	0.00163243	0.000934479	NA
K00661	maa	maltose O-acetyltransferase	0.0821926	0.120263	0.141845	saline
K00662	aacC	aminoglycoside 3-N-acetyltransferase	0.0660541	0.156424	0.197817	saline
K00663	aacA	aminoglycoside 6'-N-acetyltransferase	0.00875568	0.00375105	0.00950738	NA
K00665	FASN	fatty acid synthase, animal type	0.0061904	0.00903296	0.00506659	NA
K00666	K00666	fatty-acyl-CoA synthase	1.19298	1.15713	1.10037	NA
K00667	FAS2	fatty acid synthase subunit alpha, fungi type	0	0.00417516	0.00138152	NA
K00670	NAA30, MAK3	N-alpha-acetyltransferase 30	0.00282852	0.0021582	0.00117421	NA
K00671	NMT	glycylpeptide N-tetradecanoyltransferase	0.00578284	0.0125916	0.00763324	NA
K00672	ftr	formylmethanofuran--tetrahydromethanopterin N-formyltransferase	0.0636368	0.0517772	0.010835	freshwater
K00673	astA	arginine N-succinyltransferase	0.166274	0.119887	0.26662	NA
K00674	dapD	2,3,4,5-tetrahydropyridine-2,6-dicarboxylate N-succinyltransferase	0.971642	1.23078	1.19556	saline
K00675	nhoA	N-hydroxyarylamine O-acetyltransferase	0.0584915	0.0471078	0.0695916	NA
K00677	lpxA	UDP-N-acetylglucosamine acyltransferase	0.801932	0.807048	0.689025	freshwater
K00678	LRAT	phosphatidylcholine-retinol O-acyltransferase	0.000438875	0.00639809	0.000738561	NA
K00679	E2.3.1.158	phospholipid:diacylglycerol acyltransferase	0	0	0	NA
K00680	ytmI	uncharacterized N-acetyltransferase	0	0.00012219	0	NA
K00681	ggt	gamma-glutamyltranspeptidase / glutathione hydrolase	1.75247	1.76251	1.848	NA
K00682	GGCT	gamma-glutamylcyclotransferase	0.0120048	0.0274943	0.0496291	saline
K00683	QPCT	glutaminyl-peptide cyclotransferase	0.089678	0.129984	0.0596607	freshwater
K00684	aat	leucyl/phenylalanyl-tRNA---protein transferase	0.693747	0.646647	0.666806	freshwater
K00686	tgl	protein-glutamine gamma-glutamyltransferase	0.000337755	0.000371942	0	NA
K00688	PYG, glgP	glycogen phosphorylase	0.696162	0.705148	0.405874	freshwater
K00690	E2.4.1.7	sucrose phosphorylase	0.0190842	0.227227	0.190355	saline
K00691	mapA	maltose phosphorylase	0.0652549	0.0896205	0.111547	NA
K00692	sacB	levansucrase	0.0214951	0.0212402	0.0453527	NA
K00693	GYS	glycogen synthase	0.0288287	0.0204807	0.0284726	NA
K00694	bcsA	cellulose synthase (UDP-forming)	0.174588	0.235955	0.261234	saline
K00695	SUS	sucrose synthase	0.00032247	0.0118485	0.00560991	saline
K00696	E2.4.1.14	sucrose-phosphate synthase	0.0182054	0.0704679	0.0534698	saline
K00697	otsA	trehalose 6-phosphate synthase	0.225795	0.318314	0.284232	NA
K00698	CHS1	chitin synthase	0.00372636	0.00439331	0.0119626	saline
K00699	UGT	glucuronosyltransferase	0	0.0123645	0.00695509	saline
K00700	GBE1, glgB	1,4-alpha-glucan branching enzyme	0.695958	0.887931	0.457697	freshwater
K00701	cgt	cyclomaltodextrin glucanotransferase	0.0209118	0.0191888	0.00539927	freshwater
K00702	E2.4.1.20	cellobiose phosphorylase	0.00500296	0.0410207	0.0278427	saline
K00703	glgA	starch synthase	0.588139	0.646723	0.422164	freshwater
K00705	malQ	4-alpha-glucanotransferase	0.448408	0.440046	0.303481	freshwater
K00706	E2.4.1.34	1,3-beta-glucan synthase	0.00369811	0.0125441	0.00298946	NA
K00709	ABO	histo-blood group ABO system transferase	0.00686391	0.021928	0.00504927	NA
K00710	GALNT	polypeptide N-acetylgalactosaminyltransferase	0.077455	0.118861	0.0543503	freshwater
K00712	tagE	poly(glycerol-phosphate) alpha-glucosyltransferase	0.000181422	0.000622745	0	NA
K00714	WNT8	wingless-type MMTV integration site family, member 8	0.0037181	0.0081875	0.00742155	NA
K00715	B3GALT4	ganglioside galactosyltransferase	0	0.00144323	0.000588889	NA
K00717	FUT8	glycoprotein 6-alpha-L-fucosyltransferase	0.00767125	0.00591858	0.00280837	freshwater
K00718	FUT1_2	galactoside 2-L-fucosyltransferase 1/2	0.00184069	0.00253604	0	NA
K00720	UGCG	ceramide glucosyltransferase	0.0428114	0.0473782	0.0385544	NA
K00721	DPM1	dolichol-phosphate mannosyltransferase	1.05446	1.05685	0.544946	freshwater
K00722	GBGT1	globoside alpha-N-acetylgalactosaminyltransferase	0.00449186	0.00442493	0	freshwater
K00725	B4GALNT1, GALGT	(N-Acetylneuraminyl)-galactosylglucosylceramide N-acetylgalactosaminyltransferase	0.00539298	0.00114848	0.00845443	NA
K00726	MGAT1	alpha-1,3-mannosyl-glycoprotein beta-1,2-N-acetylglucosaminyltransferase	0.000639547	0.00162902	0.00332714	NA
K00727	GCNT1	beta-1,3-galactosyl-O-glycosyl-glycoprotein beta-1,6-N-acetylglucosaminyltransferase	0.000129232	0.00134559	0	NA
K00728	POMT, pmt	dolichyl-phosphate-mannose-protein mannosyltransferase	0.297302	0.282306	0.0906155	freshwater
K00729	ALG5	dolichyl-phosphate beta-glucosyltransferase	0.0597548	0.0658048	0.0239168	freshwater
K00731	C1GALT1	glycoprotein-N-acetylgalactosamine 3-beta-galactosyltransferase	0.00177304	0.00275788	0.00099965	NA
K00733	B4GALT7	xylosylprotein 4-beta-galactosyltransferase	0.000260875	0.00940006	0.00321497	NA
K00734	B3GALT6	galactosylxylosylprotein 3-beta-galactosyltransferase	0.00357767	0.0139906	0.00448437	NA
K00735	B3GAT1	galactosylgalactosylxylosylprotein 3-beta-glucuronosyltransferase 1	0.0132352	0.00976401	0.00309095	freshwater
K00736	MGAT2	alpha-1,6-mannosyl-glycoprotein beta-1,2-N-acetylglucosaminyltransferase	0.00350717	0.0043682	0.00410321	NA
K00737	MGAT3	beta-1,4-mannosyl-glycoprotein beta-1,4-N-acetylglucosaminyltransferase	0.0486254	0.1657	0.0813697	NA
K00738	MGAT4A_B	alpha-1,3-mannosylglycoprotein beta-1,4-N-acetylglucosaminyltransferase A/B	0.00267704	0.0029916	0.00471138	NA
K00741	B3GNT2	N-acetyllactosaminide beta-1,3-N-acetylglucosaminyltransferase	0.000152161	0.000276943	0	NA
K00742	GCNT2	N-acetyllactosaminide beta-1,6-N-acetylglucosaminyltransferase	0.000845471	0.00762829	0.00235081	NA
K00743	GGTA1	N-acetyllactosaminide 3-alpha-galactosyltransferase	0	0.00106089	0.000571894	NA
K00744	MGAT5	alpha-1,3(6)-mannosylglycoprotein beta-1,6-N-acetyl-glucosaminyltransferase	0	0.000782966	0.000294118	NA
K00746	CSGALNACT1_2	chondroitin sulfate N-acetylgalactosaminyltransferase 1/2	0.00889797	0.0163995	0.00296761	freshwater
K00747	CHPF	chondroitin polymerizing factor	0.0176489	0.0101574	0.00504035	freshwater
K00748	lpxB	lipid-A-disaccharide synthase	0.813563	0.781708	0.715064	freshwater
K00750	GYG1, GYG2	glycogenin	0.00268874	0.0079795	0.0148594	saline
K00752	hasA	hyaluronan synthase	0.0182166	0.0666808	0.038198	NA
K00753	E2.4.1.214	glycoprotein 3-alpha-L-fucosyltransferase	0.000668057	0.00119951	0.0076852	saline
K00754	bshA	L-malate glycosyltransferase	0.202531	0.242844	0.19546	NA
K00756	pdp	pyrimidine-nucleoside phosphorylase	0.0994433	0.264146	0.163319	NA
K00757	udp, UPP	uridine phosphorylase	0.204712	0.325657	0.482279	saline
K00758	deoA, TYMP	thymidine phosphorylase	0.394096	0.498656	0.429916	NA
K00759	APRT, apt	adenine phosphoribosyltransferase	0.754773	0.707561	0.907742	NA
K00760	hprT, hpt, HPRT1	hypoxanthine phosphoribosyltransferase	0.612005	0.855512	0.711449	NA
K00761	upp, UPRT	uracil phosphoribosyltransferase	0.738602	0.968544	0.828339	NA
K00762	pyrE	orotate phosphoribosyltransferase	1.12482	1.18859	1.19906	NA
K00763	pncB, NAPRT1	nicotinate phosphoribosyltransferase	0.417883	0.777555	0.968563	saline
K00764	purF, PPAT	amidophosphoribosyltransferase	1.22904	1.38283	1.26058	freshwater
K00765	hisG	ATP phosphoribosyltransferase	1.00662	1.14389	1.03316	freshwater
K00766	trpD	anthranilate phosphoribosyltransferase	1.06906	1.1646	1.20597	NA
K00767	nadC, QPRT	nicotinate-nucleotide pyrophosphorylase (carboxylating)	0.920555	0.681799	0.661169	freshwater
K00768	E2.4.2.21, cobU, cobT	nicotinate-nucleotide--dimethylbenzimidazole phosphoribosyltransferase	0.412248	0.385898	0.322647	freshwater
K00769	gpt	xanthine phosphoribosyltransferase	0.0768696	0.137653	0.202364	saline
K00771	XYLT	protein xylosyltransferase	0.00490934	0.00358405	0.00694291	NA
K00772	mtaP, MTAP	5'-methylthioadenosine phosphorylase	0.344597	0.356132	0.272317	freshwater
K00773	tgt	queuine tRNA-ribosyltransferase	1.28863	1.11424	0.863683	freshwater
K00777	QTRT1	queuine tRNA-ribosyltransferase catalytic subunit	0	0.00380731	0.00200057	saline
K00779	SIAT2, ST6GAL2	beta-galactoside alpha-2,6-sialyltransferase (sialyltransferase 2)	0.0107068	0.00598463	0.00588062	NA
K00781	SIAT6	neolactotetraosylceramide alpha-2,3-sialyltransferase (sialyltransferase 6)	0.00186746	0.00394423	0.000176991	NA
K00782	lldG	L-lactate dehydrogenase complex protein LldG	0.167453	0.211488	0.249283	NA
K00783	rlmH	23S rRNA (pseudouridine1915-N3)-methyltransferase	0.627668	0.66167	0.640429	NA
K00784	rnz	ribonuclease Z	0.565697	0.438731	0.499906	NA
K00785	lst	N-acetyllactosaminide alpha-2,3-sialyltransferase	0.0102925	0.000975799	0.0187094	NA
K00786	GALT29A	beta-1,6-galactosyltransferase	0	0	0	NA
K00787	FDPS	farnesyl diphosphate synthase	0	0	0.000147059	NA
K00788	thiE	thiamine-phosphate pyrophosphorylase	0.743105	0.680575	0.811427	NA
K00789	metK, MAT	S-adenosylmethionine synthetase	1.38408	1.61329	1.46049	NA
K00790	murA	UDP-N-acetylglucosamine 1-carboxyvinyltransferase	1.31253	1.36144	1.12783	freshwater
K00791	miaA, TRIT1	tRNA dimethylallyltransferase	1.17052	1.32161	1.00512	freshwater
K00793	ribE, RIB5	riboflavin synthase	1.1137	1.21721	1.09464	freshwater
K00794	ribH, RIB4	6,7-dimethyl-8-ribityllumazine synthase	1.12823	1.17741	1.06196	freshwater
K00795	ispA	farnesyl diphosphate synthase	0.438949	0.349303	0.364125	freshwater
K00796	folP	dihydropteroate synthase	1.16757	1.29963	1.17369	freshwater
K00797	speE, SRM, SPE3	spermidine synthase	0.353757	0.439228	0.36988	NA
K00798	MMAB, pduO	cob(I)alamin adenosyltransferase	1.08032	0.9178	0.850345	freshwater
K00799	GST, gst	glutathione S-transferase	2.74751	1.92541	2.01241	freshwater
K00800	aroA	3-phosphoshikimate 1-carboxyvinyltransferase	1.24311	1.35838	1.14773	freshwater
K00801	FDFT1	farnesyl-diphosphate farnesyltransferase	0.0588184	0.0756402	0.164978	NA
K00802	SMS	spermine synthase	0.000152161	0.0092687	0.00374048	NA
K00803	AGPS, agpS	alkyldihydroxyacetonephosphate synthase	0.209872	0.169078	0.0811451	freshwater
K00804	GGPS1	geranylgeranyl diphosphate synthase, type III	0.000591035	0.00374815	0.00190679	NA
K00805	hepS	heptaprenyl diphosphate synthase component 1	0.000667943	0.00101749	0.000946078	NA
K00806	uppS	undecaprenyl diphosphate synthase	1.1765	1.31468	1.18646	freshwater
K00807	LTC4S	leukotriene-C4 synthase	0	0	0.000714286	NA
K00808	hss	homospermidine synthase	0.237106	0.142054	0.0540122	freshwater
K00809	DHPS, dys	deoxyhypusine synthase	0.29757	0.22948	0.335883	NA
K00810	UBIAD1	menadiol prenyltransferase	0.0179978	0.0137892	0.0120682	freshwater
K00812	aspB	aspartate aminotransferase	1.2707	1.50245	1.61031	NA
K00813	aspC	aspartate aminotransferase	0.089913	0.163884	0.263388	saline
K00814	GPT, ALT	alanine transaminase	0.000301744	0	0	NA
K00815	TAT	tyrosine aminotransferase	0.00494195	0.0117356	0.00232445	NA
K00816	CCBL	kynurenine---oxoglutarate transaminase / cysteine-S-conjugate beta-lyase / glutamine---phenylpyruvate transaminase	0.00239079	0.00620227	0.00178185	NA
K00817	hisC	histidinol-phosphate aminotransferase	1.49729	1.64799	1.60383	NA
K00818	E2.6.1.11, argD	acetylornithine aminotransferase	0.0030531	0.000990959	0.000308349	freshwater
K00819	rocD, OAT	ornithine--oxo-acid transaminase	0.217008	0.320254	0.255253	NA
K00820	glmS, GFPT	glutamine---fructose-6-phosphate transaminase (isomerizing)	1.63382	1.90521	1.81522	NA
K00821	argD	acetylornithine/N-succinyldiaminopimelate aminotransferase	1.17075	1.10795	0.934479	freshwater
K00822	E2.6.1.18	beta-alanine--pyruvate transaminase	0.351831	0.275064	0.293375	freshwater
K00823	puuE	4-aminobutyrate aminotransferase	0.208466	0.176493	0.276732	NA
K00824	dat	D-alanine transaminase	0.296096	0.314486	0.348433	NA
K00825	AADAT, KAT2	kynurenine/2-aminoadipate aminotransferase	0.00149055	0	0	freshwater
K00826	E2.6.1.42, ilvE	branched-chain amino acid aminotransferase	1.71276	1.8752	1.8104	NA
K00827	AGXT2	alanine-glyoxylate transaminase / (R)-3-amino-2-methylpropionate-pyruvate transaminase	0.0395528	0.0478521	0.0143507	freshwater
K00830	AGXT	alanine-glyoxylate transaminase / serine-glyoxylate transaminase / serine-pyruvate transaminase	0.493525	0.597183	0.60341	NA
K00831	serC, PSAT1	phosphoserine aminotransferase	1.05871	1.17588	0.969859	freshwater
K00832	tyrB	aromatic-amino-acid transaminase	0.274966	0.249396	0.13848	freshwater
K00833	bioA	adenosylmethionine---8-amino-7-oxononanoate aminotransferase	0.497773	0.324931	0.282118	freshwater
K00835	avtA	valine--pyruvate aminotransferase	0.0548338	0.0579054	0.0313344	freshwater
K00836	ectB, dat	diaminobutyrate-2-oxoglutarate transaminase	0.113713	0.213934	0.368452	saline
K00839	pucG	(S)-ureidoglycine---glyoxylate transaminase	0.0141281	0.0264749	0.028511	NA
K00840	astC	succinylornithine aminotransferase	0.0246268	0.0109119	0.0285685	NA
K00841	patA	aminotransferase	0.00640479	0.00435843	0.00534337	NA
K00844	HK	hexokinase	0.0157173	0.0464961	0.0202132	NA
K00845	glk	glucokinase	0.378715	0.337895	0.409942	NA
K00846	KHK	ketohexokinase	0.00140595	0.00994627	0.0155273	saline
K00847	E2.7.1.4, scrK	fructokinase	0.619849	0.981524	0.752346	NA
K00848	rhaB	rhamnulokinase	0.216052	0.380432	0.239677	NA
K00849	galK	galactokinase	0.476674	0.651018	0.426267	NA
K00850	pfkA, PFK	6-phosphofructokinase 1	0.243174	0.386854	0.309688	NA
K00851	idnK, gntK	gluconokinase	0.191386	0.286891	0.242802	NA
K00852	rbsK, RBKS	ribokinase	0.705101	0.905209	0.792533	NA
K00853	araB	L-ribulokinase	0.0973914	0.190594	0.0899525	NA
K00854	xylB, XYLB	xylulokinase	0.723645	1.21979	0.79051	NA
K00855	PRK, prkB	phosphoribulokinase	0.169411	0.206216	0.238261	NA
K00856	ADK, adoK	adenosine kinase	0.341107	0.214728	0.121458	freshwater
K00857	tdk, TK	thymidine kinase	0.62602	1.00784	0.738689	NA
K00858	ppnK, NADK	NAD+ kinase	1.18221	1.22463	1.18283	NA
K00859	coaE	dephospho-CoA kinase	1.04323	1.10741	0.949622	freshwater
K00860	cysC	adenylylsulfate kinase	0.259588	0.426933	0.280594	NA
K00862	eryA	erythritol kinase (D-erythritol 1-phosphate-forming)	0.0294293	0.114176	0.0872087	saline
K00863	DAK, TKFC	triose/dihydroxyacetone kinase / FAD-AMP lyase (cyclizing)	0.00278801	0.00179761	0.000843713	NA
K00864	glpK, GK	glycerol kinase	1.11475	1.37633	1.39753	saline
K00865	glxK, garK	glycerate 2-kinase	0.397962	0.574492	0.386283	NA
K00867	coaA	type I pantothenate kinase	0.247495	0.468314	0.283334	NA
K00868	pdxK, pdxY	pyridoxine kinase	0.0921447	0.039758	0.0611011	NA
K00869	MVK, mvaK1	mevalonate kinase	0.0669649	0.138691	0.317794	saline
K00871	PHKG	phosphorylase kinase gamma subunit	0.00765817	0.00876005	0.00175408	freshwater
K00872	thrB	homoserine kinase	0.581783	0.658566	0.574367	NA
K00873	PK, pyk	pyruvate kinase	1.18976	1.42393	1.47252	saline
K00874	kdgK	2-dehydro-3-deoxygluconokinase	0.536541	0.756932	0.657245	NA
K00875	rbtK	D-ribulokinase	0.0561406	0.0630436	0.0806758	NA
K00876	udk, UCK	uridine kinase	0.228108	0.342927	0.326112	saline
K00878	thiM	hydroxyethylthiazole kinase	0.105093	0.259366	0.368405	saline
K00879	fucK	L-fuculokinase	0.00238328	0.00373143	0.000181818	freshwater
K00880	lyxK	L-xylulokinase	0.0348041	0.107674	0.121533	saline
K00881	alsK	allose kinase	0.00238328	0.0039616	0.00865789	saline
K00882	fruK	1-phosphofructokinase	0.152943	0.294755	0.283822	saline
K00883	dgoK	2-dehydro-3-deoxygalactonokinase	0.207429	0.191346	0.173246	freshwater
K00884	NAGK, nagK	N-acetylglucosamine kinase	0.0280999	0.0431277	0.0253384	NA
K00885	nanK	N-acylmannosamine kinase	0.0066214	0.0126307	0.00438731	NA
K00886	ppgK	polyphosphate glucokinase	0.23659	0.442096	0.24753	NA
K00887	dgkA	undecaprenol kinase	0.026537	0.017686	0.00942725	freshwater
K00888	PI4KA	phosphatidylinositol 4-kinase A	0.00908129	0.0201322	0.00720374	NA
K00889	PIP5K	1-phosphatidylinositol-4-phosphate 5-kinase	0.013214	0.0117503	0.0033661	freshwater
K00891	aroK, aroL	shikimate kinase	0.998498	1.09162	1.05786	NA
K00892	gsk	inosine kinase	0.0112096	0.0132688	0.0185583	NA
K00893	DCK	deoxycitidine/deoxyadenosine/deoxyguanosine kinase	0.0017539	0.0116539	0.00606563	NA
K00894	ETNK, EKI	ethanolamine kinase	0.000983619	0.0124793	0.00491415	NA
K00895	pfp, PFP	diphosphate-dependent phosphofructokinase	0.0287106	0.031978	0.0177711	freshwater
K00897	aphA	kanamycin kinase	0.00205941	0.00432326	0.00165547	NA
K00898	PDK2_3_4	pyruvate dehydrogenase kinase 2/3/4	0.00989167	0.0237341	0.0283472	saline
K00899	mtnK	5-methylthioribose kinase	0.0611021	0.110694	0.0975063	saline
K00901	dgkA, DGK	diacylglycerol kinase (ATP)	0.382872	0.339314	0.406443	NA
K00902	DOLK	dolichol kinase	0.000858362	0	0.000336158	NA
K00903	epsB	protein-tyrosine kinase	0.134101	0.119457	0.158236	NA
K00904	DGUOK	deoxyguanosine kinase	0.00267938	0.00123725	0	freshwater
K00905	BCKDK	[3-methyl-2-oxobutanoate dehydrogenase (acetyl-transferring)] kinase	0.00144594	0.00851768	0.00264464	NA
K00906	aceK	isocitrate dehydrogenase kinase/phosphatase	0.0906556	0.186557	0.288526	saline
K00907	MYLK	myosin-light-chain kinase	0.00107905	0.000631107	0.00170901	NA
K00908	CAMKK1	calcium/calmodulin-dependent protein kinase kinase 1	0	0.0015502	0	NA
K00909	GRK1_7	rhodopsin kinase	0.00136252	0.0142831	0.00411076	NA
K00910	ADRBK, GRK	beta-adrenergic-receptor kinase	0.00226031	0.00823409	0.00482707	NA
K00911	ITPK	1D-myo-inositol-triphosphate 3-kinase	0.00235259	0.00161526	0.000181818	freshwater
K00912	lpxK	tetraacyldisaccharide 4'-kinase	0.680239	0.674526	0.652295	freshwater
K00913	ITPK1	inositol-1,3,4-trisphosphate 5/6-kinase / inositol-tetrakisphosphate 1-kinase	0.000599059	0.000347239	0.00243665	NA
K00914	PIK3C3, VPS34	phosphatidylinositol 3-kinase	0.00392095	0.00297386	0.00338412	NA
K00915	IPMK, IPK2	inositol-polyphosphate multikinase	0.000287786	0	0	NA
K00917	lacC	tagatose 6-phosphate kinase	0.000665247	0.0268149	0.0324414	saline
K00918	pfkC	ADP-dependent phosphofructokinase/glucokinase	0	0	0.0123483	NA
K00919	ispE	4-diphosphocytidyl-2-C-methyl-D-erythritol kinase	1.06318	1.11001	0.79139	freshwater
K00920	PIP4K2	1-phosphatidylinositol-5-phosphate 4-kinase	0.000531269	0.0126767	0.00325454	NA
K00921	PIKFYVE, FAB1	1-phosphatidylinositol-3-phosphate 5-kinase	0.00175108	0.0161172	0.00758936	saline
K00922	PIK3CA_B_D	phosphatidylinositol-4,5-bisphosphate 3-kinase catalytic subunit alpha/beta/delta	0.00554898	0.00323771	0.0013851	freshwater
K00923	PIK3C2	phosphatidylinositol-4-phosphate 3-kinase	0.0128134	0.0163382	0.0118385	NA
K00924	E2.7.1.-	kinase	0.00290226	0.000141603	0.000176991	freshwater
K00925	ackA	acetate kinase	0.344959	0.609315	0.692381	saline
K00926	arcC	carbamate kinase	0.0942022	0.179716	0.168636	saline
K00927	PGK, pgk	phosphoglycerate kinase	1.3416	1.44238	1.36331	freshwater
K00928	lysC	aspartate kinase	1.34662	1.53679	1.39899	NA
K00929	buk	butyrate kinase	0.0114077	0.0133365	0.019247	NA
K00930	argB	acetylglutamate kinase	1.08297	1.04945	0.894376	freshwater
K00931	proB	glutamate 5-kinase	0.999421	1.07694	0.987352	freshwater
K00932	tdcD	propionate kinase	0.00476657	0.000953163	0	freshwater
K00933	E2.7.3.2	creatine kinase	0.00754103	0.0205906	0.00532572	NA
K00934	E2.7.3.3	arginine kinase	0.000773742	0.00273381	0.00498598	saline
K00936	pdtaS	two-component system, sensor histidine kinase PdtaS	0.370182	0.591311	0.346308	NA
K00937	ppk1	polyphosphate kinase	1.35417	1.45779	1.25368	freshwater
K00938	E2.7.4.2, mvaK2	phosphomevalonate kinase	0.0079965	0.037962	0.0520154	saline
K00939	adk, AK	adenylate kinase	1.18056	1.34895	1.28686	NA
K00940	ndk, NME	nucleoside-diphosphate kinase	1.11949	1.20517	1.09132	freshwater
K00941	thiD	hydroxymethylpyrimidine/phosphomethylpyrimidine kinase	0.644823	0.645597	0.678037	NA
K00942	gmk, GUK1	guanylate kinase	1.11983	1.2078	0.958077	freshwater
K00943	tmk, DTYMK	dTMP kinase	1.07696	1.12433	1.03775	freshwater
K00944	AK3	nucleoside-triphosphate--adenylate kinase	0.000177999	0.00838553	0.00667382	saline
K00945	cmk	CMP/dCMP kinase	0.823147	0.980321	1.0706	saline
K00946	thiL	thiamine-monophosphate kinase	0.954054	0.937085	0.965946	NA
K00947	mosAB	molybdenum storage protein	0.0311225	0.0137656	0.00957061	freshwater
K00948	PRPS, prsA	ribose-phosphate pyrophosphokinase	1.25205	1.39432	1.28913	freshwater
K00949	thiN, TPK1, THI80	thiamine pyrophosphokinase	0.193243	0.359655	0.257455	NA
K00950	folK	2-amino-4-hydroxy-6-hydroxymethyldihydropteridine diphosphokinase	0.908962	1.05523	1.11095	NA
K00951	relA	GTP pyrophosphokinase	0.275638	0.243154	0.363331	NA
K00952	nadM	nicotinamide-nucleotide adenylyltransferase	0.0218797	0.0394156	0.172972	saline
K00953	FLAD1	FAD synthetase	0.00380768	0.00524318	0.00556972	NA
K00954	E2.7.7.3A, coaD, kdtB	pantetheine-phosphate adenylyltransferase	1.0523	1.11558	0.970489	freshwater
K00955	cysNC	bifunctional enzyme CysN/CysC	0.631276	0.88727	0.765421	NA
K00956	cysN	sulfate adenylyltransferase subunit 1	0.251304	0.386563	0.323236	NA
K00957	cysD	sulfate adenylyltransferase subunit 2	0.789709	1.02443	0.854875	NA
K00958	sat, met3	sulfate adenylyltransferase	0.152795	0.182914	0.228137	NA
K00962	pnp, PNPT1	polyribonucleotide nucleotidyltransferase	1.47658	1.62594	1.36379	freshwater
K00963	UGP2, galU, galF	UTP--glucose-1-phosphate uridylyltransferase	0.799933	1.12994	1.11192	saline
K00965	galT, GALT	UDPglucose--hexose-1-phosphate uridylyltransferase	0.466007	0.515445	0.371928	freshwater
K00966	GMPP	mannose-1-phosphate guanylyltransferase	0.529768	0.468033	0.172133	freshwater
K00967	PCYT2	ethanolamine-phosphate cytidylyltransferase	0.00426997	0.0213795	0.0260967	saline
K00968	PCYT1	choline-phosphate cytidylyltransferase	0.00475533	0.00969511	0.00548773	NA
K00969	nadD	nicotinate-nucleotide adenylyltransferase	1.02078	1.17471	0.90661	freshwater
K00970	pcnB	poly(A) polymerase	1.06616	1.20704	1.01292	freshwater
K00971	manC, cpsB	mannose-1-phosphate guanylyltransferase	0.428684	0.679577	0.62106	saline
K00972	UAP1	UDP-N-acetylglucosamine/UDP-N-acetylgalactosamine diphosphorylase	0.0540307	0.0504814	0.0234757	freshwater
K00973	rfbA, rmlA, rffH	glucose-1-phosphate thymidylyltransferase	1.30225	1.73598	2.14576	saline
K00974	cca	tRNA nucleotidyltransferase (CCA-adding enzyme)	0.532438	0.47127	0.462869	freshwater
K00975	glgC	glucose-1-phosphate adenylyltransferase	0.596121	0.755095	0.446186	freshwater
K00976	FPGT	fucose-1-phosphate guanylyltransferase	0.000846127	0	0	NA
K00977	DNTT	DNA nucleotidylexotransferase	0	0.00322229	0.000388889	NA
K00978	rfbF	glucose-1-phosphate cytidylyltransferase	0.591803	0.855917	0.567497	NA
K00979	kdsB	3-deoxy-manno-octulosonate cytidylyltransferase (CMP-KDO synthetase)	0.883171	1.07925	1.12021	NA
K00980	tagD	glycerol-3-phosphate cytidylyltransferase	0.0592601	0.246838	0.159128	saline
K00981	E2.7.7.41, CDS1, CDS2, cdsA	phosphatidate cytidylyltransferase	1.1482	1.24798	0.969708	freshwater
K00982	glnE	[glutamine synthetase] adenylyltransferase / [glutamine synthetase]-adenylyl-L-tyrosine phosphorylase	0.764877	0.993853	0.966676	NA
K00984	aadA	streptomycin 3\"-adenylyltransferase	0.00919976	0.000528453	0.00244944	freshwater
K00986	ltrA	RNA-directed DNA polymerase	0.646025	1.22121	1.08843	saline
K00987	CEG1	mRNA guanylyltransferase	0.00103493	0.0121058	0.00539431	saline
K00988	APA1_2	sulfate adenylyltransferase (ADP) / ATP adenylyltransferase	0.0587926	0.0326692	0.00889292	freshwater
K00989	rph	ribonuclease PH	0.915484	1.00567	0.831659	freshwater
K00990	glnD	[protein-PII] uridylyltransferase	0.812984	0.805673	0.74729	freshwater
K00991	ispD	2-C-methyl-D-erythritol 4-phosphate cytidylyltransferase	0.692298	0.723782	0.482231	freshwater
K00992	murU	N-acetyl-alpha-D-muramate 1-phosphate uridylyltransferase	0.503985	0.383433	0.418702	freshwater
K00993	EPT1	ethanolaminephosphotransferase	0.00245323	0.015704	0.0165462	saline
K00995	pgsA, PGS1	CDP-diacylglycerol---glycerol-3-phosphate 3-phosphatidyltransferase	0.891552	0.950084	0.746324	freshwater
K00997	acpS	holo-[acyl-carrier protein] synthase	0.765068	0.767497	0.672821	freshwater
K00998	pssA	CDP-diacylglycerol---serine O-phosphatidyltransferase	0.00899683	0.00957969	0.01465	NA
K01000	mraY	phospho-N-acetylmuramoyl-pentapeptide-transferase	1.19076	1.29174	0.990445	freshwater
K01001	ALG7	UDP-N-acetylglucosamine--dolichyl-phosphate N-acetylglucosaminephosphotransferase	0.000287786	0.00114649	0.00900003	NA
K01002	mdoB	phosphoglycerol transferase	0.0327229	0.0687527	0.114992	saline
K01003	bcpA	oxaloacetate decarboxylase	0.0298934	0.0570375	0.0292012	NA
K01004	pcs	phosphatidylcholine synthase	0.132329	0.245056	0.183443	NA
K01005	tagT_U_V	polyisoprenyl-teichoic acid--peptidoglycan teichoic acid transferase	0.336817	0.153592	0.0566097	freshwater
K01006	ppdK	pyruvate, orthophosphate dikinase	0.825184	0.903619	0.555772	freshwater
K01007	pps, ppsA	pyruvate, water dikinase	0.548815	0.563178	0.737662	NA
K01008	selD, SEPHS	selenide, water dikinase	0.636559	0.711549	0.5525	freshwater
K01009	E2.7.7.103	L-glutamine-phosphate cytidylyltransferase	0.0238827	0.190204	0.238718	saline
K01011	TST, MPST, sseA	thiosulfate/3-mercaptopyruvate sulfurtransferase	1.00168	1.38362	1.59785	saline
K01012	bioB	biotin synthase	0.514987	0.391478	0.475171	freshwater
K01014	SULT1A	aryl sulfotransferase	0.0387386	0.0518632	0.0194264	freshwater
K01015	SULT2B	alcohol sulfotransferase	0.00263842	0.00294384	0.00534048	NA
K01017	CHST11	chondroitin 4-sulfotransferase 11	0.00787696	0.00161641	0.00800825	NA
K01019	GAL3ST1	galactosylceramide sulfotransferase	0.00285979	0.00193123	0.0076852	NA
K01020	CHST3	chondroitin 6-sulfotransferase 3	0.00442257	0.00486008	0.00356246	NA
K01021	TPST	protein-tyrosine sulfotransferase	0.0115145	0.0358893	0.030369	saline
K01022	CHST1	keratan sulfate 6-sulfotransferase 1	0.00030165	0.00273023	0.0040044	saline
K01023	assT	arylsulfate sulfotransferase	0.0106974	0.00837249	0.00299962	freshwater
K01024	HS3ST1	[heparan sulfate]-glucosamine 3-sulfotransferase 1	0.000425508	0.000519625	0	NA
K01025	SULT1	sulfotransferase	0.000439852	0.00775648	0.00285839	NA
K01026	pct	propionate CoA-transferase	0.0782631	0.102372	0.0787727	NA
K01027	OXCT	3-oxoacid CoA-transferase	0.0317165	0.0163993	0.00407272	freshwater
K01028	scoA	3-oxoacid CoA-transferase subunit A	0.572551	0.491651	0.488406	freshwater
K01029	scoB	3-oxoacid CoA-transferase subunit B	0.5704	0.550212	0.547431	NA
K01031	pcaI	3-oxoadipate CoA-transferase, alpha subunit	0.200368	0.204463	0.199494	NA
K01032	pcaJ	3-oxoadipate CoA-transferase, beta subunit	0.195324	0.162718	0.177101	NA
K01034	atoD	acetate CoA/acetoacetate CoA-transferase alpha subunit	0.0235831	0.0257727	0.0657217	saline
K01035	atoA	acetate CoA/acetoacetate CoA-transferase beta subunit	0.0237513	0.00906529	0.00242571	freshwater
K01039	gctA	glutaconate CoA-transferase, subunit A	0.178193	0.239485	0.186324	NA
K01040	gctB	glutaconate CoA-transferase, subunit B	0.118966	0.181155	0.167345	NA
K01042	selA	L-seryl-tRNA(Ser) seleniumtransferase	0.186574	0.207779	0.114958	freshwater
K01045	PON	arylesterase / paraoxonase	0.0147962	0.0387633	0.0169134	NA
K01046	lip, TGL2	triacylglycerol lipase	0.247124	0.182377	0.134582	freshwater
K01047	PLA2G, SPLA2	secretory phospholipase A2	0.0135923	0.0226301	0.0200664	NA
K01048	pldB	lysophospholipase	0.187465	0.150035	0.194763	NA
K01049	ACHE	acetylcholinesterase	0.00660486	0.0103484	0.00214845	freshwater
K01050	BCHE	cholinesterase	0.000811861	0	0	NA
K01051	E3.1.1.11	pectinesterase	0.0391834	0.04782	0.0241138	freshwater
K01052	LIPA	lysosomal acid lipase/cholesteryl ester hydrolase	0	0.000347222	0	NA
K01053	gnl, RGN	gluconolactonase	0.957609	0.68611	0.35626	freshwater
K01054	MGLL	acylglycerol lipase	0.0877688	0.101249	0.097841	NA
K01055	pcaD	3-oxoadipate enol-lactonase	0.297488	0.414095	0.471279	saline
K01056	PTH1, pth, spoVC	peptidyl-tRNA hydrolase, PTH1 family	1.09758	1.15764	0.910738	freshwater
K01057	PGLS, pgl, devB	6-phosphogluconolactonase	0.494628	0.640018	0.566521	NA
K01058	pldA	phospholipase A1/A2	0.0715926	0.0715755	0.161223	saline
K01059	LPL	lipoprotein lipase	0	0.00134559	0.000338281	NA
K01060	cah	cephalosporin-C deacetylase	0.114048	0.0955524	0.0378284	freshwater
K01061	E3.1.1.45	carboxymethylenebutenolidase	1.19522	0.825507	0.516972	freshwater
K01062	PLA2G7, PAFAH	platelet-activating factor acetylhydrolase	0.000892029	0.000553295	0.000632399	NA
K01064	WNT9	wingless-type MMTV integration site family, member 9	0.00539594	0	0.000166667	freshwater
K01065	AOAH	acyloxyacyl hydrolase	0.00150664	0.0019508	0.00110663	NA
K01066	aes	acetyl esterase	0.861626	0.614523	0.486302	freshwater
K01067	E3.1.2.1, ACH1	acetyl-CoA hydrolase	0	0.00282778	0.000483871	NA
K01068	ACOT1_2_4	acyl-coenzyme A thioesterase 1/2/4	0.000166973	0	0	NA
K01069	gloB, gloC, HAGH	hydroxyacylglutathione hydrolase	1.68515	1.71508	1.32733	freshwater
K01070	frmB, ESD, fghA	S-formylglutathione hydrolase	0.33253	0.376412	0.453092	NA
K01074	PPT	palmitoyl-protein thioesterase	0.00236752	0.00694159	0.00212471	NA
K01075	E3.1.2.23	4-hydroxybenzoyl-CoA thioesterase	0.109893	0.160118	0.132187	NA
K01076	ABHD17	abhydrolase domain-containing protein 17	0.00935844	0.0112807	0.0122141	NA
K01077	E3.1.3.1, phoA, phoB	alkaline phosphatase	0.438265	0.459325	0.476862	NA
K01079	serB, PSPH	phosphoserine phosphatase	0.747674	0.815877	0.939109	saline
K01080	PLPP1_2_3	phosphatidate phosphatase	0.00628848	0.00507765	0.000176991	freshwater
K01081	E3.1.3.5	5'-nucleotidase	0.420094	0.500675	0.432284	NA
K01082	cysQ, MET22, BPNT1	3'(2'), 5'-bisphosphate nucleotidase	0.606461	0.740132	0.806708	NA
K01083	E3.1.3.8	3-phytase	0.195178	0.144789	0.160207	freshwater
K01084	G6PC	glucose-6-phosphatase	0.00702953	0.000417315	0.00143703	freshwater
K01085	agp	glucose-1-phosphatase	0.00238328	0.000476582	0	freshwater
K01086	fbp-SEBP	fructose-1,6-bisphosphatase I / sedoheptulose-1,7-bisphosphatase	0.0529793	0.0808333	0.0338182	freshwater
K01087	otsB	trehalose 6-phosphate phosphatase	0.166264	0.30715	0.321184	saline
K01089	hisB	imidazoleglycerol-phosphate dehydratase / histidinol-phosphatase	0.136532	0.171079	0.181005	NA
K01091	gph	phosphoglycolate phosphatase	1.24084	1.35967	1.5519	saline
K01092	E3.1.3.25, IMPA, suhB	myo-inositol-1(or 4)-monophosphatase	1.57491	1.74545	1.66528	NA
K01093	appA	4-phytase / acid phosphatase	0.0091422	0.00221222	0.00538955	NA
K01095	pgpA	phosphatidylglycerophosphatase A	0.3209	0.372695	0.451181	NA
K01096	pgpB	phosphatidylglycerophosphatase B	0.00407988	0.00241033	0.00161342	NA
K01097	NANP	N-acylneuraminate-9-phosphatase	0.00800491	0.000827242	0.00132545	freshwater
K01099	INPP5B_F	inositol polyphosphate 5-phosphatase INPP5B/F	0.00494546	0.00560429	0.00325073	NA
K01100	E3.1.3.37	sedoheptulose-bisphosphatase	0	0	0	NA
K01102	PDP	pyruvate dehydrogenase phosphatase	0.00392889	0.0346049	0.0239881	saline
K01103	PFKFB3	6-phosphofructo-2-kinase / fructose-2,6-biphosphatase 3	0.00108856	0.00016469	0.00329449	NA
K01104	E3.1.3.48	protein-tyrosine phosphatase	0.422534	0.456635	0.415447	NA
K01106	INPP5A	inositol polyphosphate 5-phosphatase INPP5A	0	0.000908244	0.000431818	NA
K01107	INPP1	inositol polyphosphate 1-phosphatase	0	0.00109793	0.00483564	saline
K01108	MTM1	myotubularin	0.000578848	0.00288136	0.000222222	NA
K01109	INPP4	inositol polyphosphate-4-phosphatase	0.00140925	0.00830214	0.000770707	NA
K01110	PTEN	phosphatidylinositol-3,4,5-trisphosphate 3-phosphatase and dual-specificity protein phosphatase PTEN	0.000577327	0.00339628	0.000263158	NA
K01112	PHPT1	phosphohistidine phosphatase	0.000877701	0	0	NA
K01113	phoD	alkaline phosphatase D	0.949415	0.619026	0.416627	freshwater
K01114	plc	phospholipase C	0.0843877	0.0757497	0.0965722	NA
K01115	PLD1_2	phospholipase D1/2	0.0142366	0.0211555	0.0242437	NA
K01116	PLCG1	phosphatidylinositol phospholipase C, gamma-1	0.00699285	0.0115123	0.0113003	NA
K01118	acpD, azoR	FMN-dependent NADH-azoreductase	0.162365	0.185753	0.187281	NA
K01119	cpdB	2',3'-cyclic-nucleotide 2'-phosphodiesterase / 3'-nucleotidase	0.101302	0.180117	0.173622	saline
K01121	CNP	2',3'-cyclic-nucleotide 3'-phosphodiesterase	0.00103573	0.00361508	0.000176991	NA
K01122	ENPP2	ectonucleotide pyrophosphatase/phosphodiesterase family member 2	0.00467157	0.00819465	0.00454314	NA
K01125	NAGPA	N-acetylglucosamine-1-phosphodiester alpha-N-acetylglucosaminidase	0.000112309	0.00145749	0.00120671	NA
K01126	E3.1.4.46, glpQ, ugpQ	glycerophosphoryl diester phosphodiesterase	1.46341	1.67207	1.51394	NA
K01127	GPLD1	glycosylphosphatidylinositol phospholipase D	0.00067083	0	0	NA
K01128	SMPDL3	sphingomyelin phosphodiesterase acid-like 3	0.00563828	0.0043131	0.00261536	NA
K01129	dgt	dGTPase	0.931142	1.03554	0.93783	NA
K01130	E3.1.6.1	arylsulfatase	0.0819879	0.143045	0.067599	NA
K01131	STS	steryl-sulfatase	0	0.000264556	0.000169492	NA
K01132	GALNS	N-acetylgalactosamine-6-sulfatase	0	0.000421621	0.000349672	NA
K01133	betC	choline-sulfatase	0.327184	0.398993	0.201769	freshwater
K01134	ARSA	arylsulfatase A	0.542065	0.539176	0.103447	freshwater
K01135	ARSB	arylsulfatase B	0.0174061	0.0242726	0.0138687	NA
K01136	IDS	iduronate 2-sulfatase	0.408666	0.372542	0.0618185	freshwater
K01137	GNS	N-acetylglucosamine-6-sulfatase	0.0194956	0.0379612	0.0174785	NA
K01138	K01138	uncharacterized sulfatase	0.00238328	0.00865835	0.0005	NA
K01139	spoT	GTP diphosphokinase / guanosine-3',5'-bis(diphosphate) 3'-diphosphatase	1.32466	1.44864	1.21222	freshwater
K01141	sbcB, exoI	exodeoxyribonuclease I	0.101423	0.331271	0.477985	saline
K01142	E3.1.11.2, xthA	exodeoxyribonuclease III	1.51788	1.82296	1.58171	NA
K01146	xni	protein Xni	0.00642679	0.0196	0.0124935	NA
K01147	rnb	exoribonuclease II	0.31457	0.248721	0.200251	freshwater
K01148	PARN, PNLDC1	poly(A)-specific ribonuclease	0	0	0.000727451	NA
K01149	TRIR	telomerase RNA component interacting RNase	0	0.000327686	0	NA
K01150	endA	deoxyribonuclease I	0.0208677	0.0466124	0.0461558	saline
K01151	nfo	deoxyribonuclease IV	0.312958	0.285398	0.301348	NA
K01153	hsdR	type I restriction enzyme, R subunit	1.71463	3.61399	3.492	saline
K01154	hsdS	type I restriction enzyme, S subunit	1.16431	2.70841	2.72448	saline
K01155	E3.1.21.4	type II restriction enzyme	0.0432699	0.092236	0.0737585	saline
K01156	res	type III restriction enzyme	0.546566	1.2309	0.982129	saline
K01158	DNASE2	deoxyribonuclease II	0.000617948	0	0.000166667	NA
K01159	ruvC	crossover junction endodeoxyribonuclease RuvC	1.04793	1.06702	0.864978	freshwater
K01160	rusA	crossover junction endodeoxyribonuclease RusA	0.113301	0.280369	0.248232	saline
K01161	E3.1.25.1	deoxyribonuclease (pyrimidine dimer)	0.00193148	0.00675706	0.0157452	saline
K01163	K01163	uncharacterized protein	0.00693459	0.00159166	0.00239778	NA
K01164	POP1	ribonuclease P/MRP protein subunit POP1	0	0.00210972	0.000843713	NA
K01166	RNASET2	ribonuclease T2	0.120959	0.0954411	0.119142	NA
K01167	rnaSA	ribonuclease T1	0.0941922	0.0664352	0.0643854	freshwater
K01169	rna	ribonuclease I (enterobacter ribonuclease)	0.00476657	0.00147021	0.000656371	freshwater
K01170	endA	tRNA-intron endonuclease, archaea type	0.0121004	0.0146763	0.162985	saline
K01173	ENDOG	endonuclease G, mitochondrial	0.296056	0.37856	0.29209	NA
K01174	nuc	micrococcal nuclease	0.314718	0.442105	0.337994	NA
K01175	ybfF	esterase	0.179732	0.310741	0.466184	saline
K01176	AMY, amyA, malS	alpha-amylase	0.1474	0.333661	0.23223	saline
K01177	E3.2.1.2	beta-amylase	0.00571485	0.0103029	0.00374497	NA
K01178	SGA1	glucoamylase	0.0477532	0.0162765	0.0436154	NA
K01179	E3.2.1.4	endoglucanase	0.364398	0.254793	0.162962	freshwater
K01180	E3.2.1.6	endo-1,3(4)-beta-glucanase	0.00165993	0.00225976	0.00371909	NA
K01181	E3.2.1.8, xynA	endo-1,4-beta-xylanase	0.180915	0.131677	0.0909309	freshwater
K01182	IMA, malL	oligo-1,6-glucosidase	0.0250712	0.108252	0.145175	saline
K01183	E3.2.1.14	chitinase	0.118658	0.144531	0.0962386	freshwater
K01184	E3.2.1.15	polygalacturonase	0	0.000791917	0	NA
K01185	E3.2.1.17	lysozyme	0.38921	0.619774	0.631451	saline
K01186	NEU1	sialidase-1	0.244682	0.277842	0.0575962	freshwater
K01187	malZ	alpha-glucosidase	0.775041	1.153	0.886885	NA
K01188	E3.2.1.21	beta-glucosidase	0.000140805	0.000766829	0.000294118	NA
K01189	GLA	alpha-galactosidase	0	0.00554358	0.000570707	NA
K01190	lacZ	beta-galactosidase	0.466146	0.52948	0.312987	freshwater
K01191	MAN2C1	alpha-mannosidase	0.253245	0.247062	0.0804276	freshwater
K01192	E3.2.1.25, MANBA, manB	beta-mannosidase	0.19191	0.243013	0.14457	freshwater
K01193	INV, sacA	beta-fructofuranosidase	0.0884662	0.193543	0.10741	NA
K01194	TREH, treA, treF	alpha,alpha-trehalase	0.0411477	0.063266	0.0725472	saline
K01195	uidA, GUSB	beta-glucuronidase	0.04351	0.0546873	0.0722778	saline
K01196	AGL	glycogen debranching enzyme	0.00680601	0.0107021	0.00343653	freshwater
K01197	hya	hyaluronoglucosaminidase	0.0688058	0.0975458	0.0684895	NA
K01198	xynB	xylan 1,4-beta-xylosidase	0.183109	0.214567	0.166085	NA
K01200	pulA	pullulanase	0.125336	0.276742	0.193498	NA
K01201	GBA, srfJ	glucosylceramidase	0.0808239	0.154633	0.14006	saline
K01202	GALC	galactosylceramidase	0.00370937	0.00827803	0.000363636	freshwater
K01203	SI	sucrase-isomaltase	0	0.000253586	0.0004	NA
K01204	NAGA	alpha-N-acetylgalactosaminidase	0.00446932	0.00181343	0	freshwater
K01205	NAGLU	alpha-N-acetylglucosaminidase	0.00323057	0.00883618	0.0370519	saline
K01206	FUCA	alpha-L-fucosidase	0.475777	0.587629	0.361346	freshwater
K01207	nagZ	beta-N-acetylhexosaminidase	0.830133	0.911939	0.847095	NA
K01208	cd, ma, nplT	cyclomaltodextrinase / maltogenic alpha-amylase / neopullulanase	0.144433	0.267353	0.145408	NA
K01209	abfA	alpha-L-arabinofuranosidase	0.0728791	0.145927	0.18799	saline
K01210	E3.2.1.58	glucan 1,3-beta-glucosidase	0.00739617	0.0547109	0.0996635	saline
K01212	sacC, levB	levanase	0.000951606	0.00188807	0.00532489	NA
K01213	E3.2.1.67	galacturan 1,4-alpha-galacturonidase	0	0.0001665	0	NA
K01214	ISA, treX	isoamylase	0.484638	0.41858	0.219403	freshwater
K01215	dexB	glucan 1,6-alpha-glucosidase	0.000726804	0	0	NA
K01217	IDUA	L-iduronidase	0.00415774	0.0120359	0.0108018	NA
K01218	gmuG	mannan endo-1,4-beta-mannosidase	0.0398139	0.0790098	0.0411187	NA
K01220	E3.2.1.85, lacG	6-phospho-beta-galactosidase	0	0.00012219	0	NA
K01222	E3.2.1.86A, celF	6-phospho-beta-glucosidase	0.0311896	0.0308631	0.0687271	saline
K01223	E3.2.1.86B, bglA	6-phospho-beta-glucosidase	0.0390265	0.0157954	0.0116328	freshwater
K01224	E3.2.1.89	arabinogalactan endo-1,4-beta-galactosidase	0.06205	0.0554205	0.0656918	NA
K01225	CBH1	cellulose 1,4-beta-cellobiosidase	0	0	0.000147059	NA
K01226	treC	trehalose-6-phosphate hydrolase	0.0116466	0.00696627	0.0144436	NA
K01227	ENGASE	mannosyl-glycoprotein endo-beta-N-acetylglucosaminidase	0.000112309	0.000327696	0	NA
K01228	MOGS	mannosyl-oligosaccharide glucosidase	0	0	0.000671476	NA
K01229	LCT	lactase-phlorizin hydrolase	0.00518912	0.00689766	0.0119146	NA
K01230	MAN1A_C, MNS1_2	mannosyl-oligosaccharide alpha-1,2-mannosidase	0.00875738	0.0123143	0.00493879	NA
K01231	MAN2	alpha-mannosidase II	0.0155637	0.0238032	0.0170464	NA
K01232	glvA	maltose-6'-phosphate glucosidase	0.00727348	0.00111785	0.000754902	freshwater
K01233	csn	chitosanase	0.0107983	0.0117297	0.00310937	freshwater
K01235	aguA	alpha-glucuronidase	0.0347207	0.0210246	0.0339946	NA
K01236	treZ, glgZ	maltooligosyltrehalose trehalohydrolase	0.0709124	0.0922299	0.0693121	NA
K01239	iunH	purine nucleosidase	0.0208638	0.0161347	0.00938454	freshwater
K01240	URH1	uridine nucleosidase	0.00593936	0.00298039	0.000338281	freshwater
K01241	amn	AMP nucleosidase	0.386137	0.352586	0.30289	freshwater
K01243	mtnN, mtn, pfs	adenosylhomocysteine nucleosidase	0.402885	0.34222	0.296019	freshwater
K01244	MTN	5'-methylthioadenosine nucleosidase	0.0229513	0.0254404	0.00630601	freshwater
K01245	ADPRH	ADP-ribosylarginine hydrolase	0	0	0.00032405	NA
K01246	tag	DNA-3-methyladenine glycosylase I	0.396938	0.551428	0.520086	NA
K01247	alkA	DNA-3-methyladenine glycosylase II	0.472433	0.458539	0.516527	NA
K01250	rihA	pyrimidine-specific ribonucleoside hydrolase	0.0336589	0.0458709	0.0222905	NA
K01251	E3.3.1.1, ahcY	adenosylhomocysteinase	1.3328	1.48879	1.38177	NA
K01252	entB, dhbB, vibB, mxcF	bifunctional isochorismate lyase / aryl carrier protein	0.0178451	0.00391069	0.00256809	freshwater
K01253	EPHX1	microsomal epoxide hydrolase	0	0	0	NA
K01254	LTA4H	leukotriene-A4 hydrolase	0.107106	0.114134	0.0983267	NA
K01255	CARP, pepA	leucyl aminopeptidase	1.47839	1.38567	1.20404	freshwater
K01256	pepN	aminopeptidase N	1.11999	1.29096	1.08945	NA
K01257	LNPEP	cystinyl aminopeptidase	0.00290711	0.00101581	0.000176991	freshwater
K01258	pepT	tripeptide aminopeptidase	0.307874	0.341731	0.250622	freshwater
K01259	pip	proline iminopeptidase	0.434075	0.418795	0.396853	freshwater
K01260	RNPEP	aminopeptidase B	0.00140757	0	0.00048534	NA
K01261	pepA	glutamyl aminopeptidase	0	0.0040911	0.00252015	saline
K01262	pepP	Xaa-Pro aminopeptidase	1.36946	1.51066	1.56423	NA
K01265	map	methionyl aminopeptidase	1.43811	1.62229	1.47065	freshwater
K01266	dmpA, dap	D-aminopeptidase	0.176328	0.207288	0.131927	freshwater
K01267	DNPEP	aspartyl aminopeptidase	0.150149	0.157005	0.138081	NA
K01269	yhfE	aminopeptidase	0.0190123	0.00812893	0.00572383	freshwater
K01270	pepD	dipeptidase D	0.0890925	0.155596	0.257444	saline
K01271	pepQ	Xaa-Pro dipeptidase	0.322646	0.33485	0.549773	saline
K01273	DPEP	membrane dipeptidase	0.714592	0.885875	0.911126	saline
K01274	pepV	beta-Ala-Xaa dipeptidase	0	0	0	NA
K01275	CTSC	cathepsin C	0.00370041	0.00463607	0.00227115	NA
K01276	DPP7	dipeptidyl-peptidase II	0.00302109	0.000265816	0	freshwater
K01277	DPP3	dipeptidyl-peptidase III	0.0200493	0.0205202	0.0231594	NA
K01278	DPP4, CD26	dipeptidyl-peptidase 4	0.553902	0.666101	0.427449	freshwater
K01279	TPP1, CLN2	tripeptidyl-peptidase I	0.00330364	0.0173613	0.00281796	NA
K01280	TPP2	tripeptidyl-peptidase II	0.00925345	0.0278164	0.00716133	NA
K01281	pepX	X-Pro dipeptidyl-peptidase	0.0234583	0.049831	0.035831	NA
K01283	ACE, CD143	peptidyl-dipeptidase A	0.113195	0.050124	0.0499885	freshwater
K01284	dcp	peptidyl-dipeptidase Dcp	0.462662	0.587774	0.452998	NA
K01285	PRCP	lysosomal Pro-X carboxypeptidase	0.00261072	0.00364749	0.0037339	NA
K01286	E3.4.16.4	D-alanyl-D-alanine carboxypeptidase	0.246768	0.392315	0.427153	saline
K01291	CPB1	carboxypeptidase B	0.000152161	0.0013021	0	NA
K01292	CPN1	carboxypeptidase N catalytic subunit	0	0.000333773	0	NA
K01294	CPE	carboxypeptidase E	0.00450486	0.00187624	0.00983325	NA
K01295	cpg	glutamate carboxypeptidase	0.669302	0.453704	0.314357	freshwater
K01296	CPM	carboxypeptidase M	0.000152161	0	0	NA
K01297	ldcA	muramoyltetrapeptide carboxypeptidase	0.565673	0.452255	0.342072	freshwater
K01299	E3.4.17.19	carboxypeptidase Taq	0.297894	0.342216	0.445959	NA
K01301	NAALAD	N-acetylated-alpha-linked acidic dipeptidase	0.0837055	0.0995933	0.0994799	NA
K01302	CPQ	carboxypeptidase Q	0.184509	0.127274	0.0886049	freshwater
K01303	APEH	acylaminoacyl-peptidase	0.000331016	0.0001665	0.000147059	NA
K01304	pcp	pyroglutamyl-peptidase	0.151521	0.166145	0.11084	freshwater
K01305	iadA	beta-aspartyl-dipeptidase (metallo-type)	0.0272258	0.0631107	0.0846026	saline
K01306	TRHDE	pyroglutamyl-peptidase II	0.000655517	0.00153884	0.00506089	saline
K01307	GGH	gamma-glutamyl hydrolase	0.00250786	0.00802734	0.000598485	freshwater
K01308	yqgT	g-D-glutamyl-meso-diaminopimelate peptidase	0.000533368	0.00195304	0.000697115	NA
K01309	MINDY1_2	ubiquitin carboxyl-terminal hydrolase MINDY-1/2	0.00148682	0.00864843	0.00267596	NA
K01310	CTRB	chymotrypsin	0.00350518	0.00862716	0	freshwater
K01311	CTRC	chymotrypsin C	0.000371791	0	0	NA
K01312	PRSS1_2_3	trypsin	0.00697389	0.0108999	0.00108602	freshwater
K01313	F2	coagulation factor II (thrombin)	0	0.00244644	0.00598097	saline
K01315	PLG	plasminogen	0	0.000260117	0.00055838	NA
K01316	TMPRSS15, PRSS7	enterokinase	0.00314541	0.000428694	0	freshwater
K01317	ACR	acrosin	0	0.00260335	0.000948157	NA
K01318	sspA	glutamyl endopeptidase	0.00283769	0.00174705	0.00202047	NA
K01320	F7	coagulation factor VII	0	0.0004987	0.000516338	NA
K01321	F9	coagulation factor IX (Christmas factor)	0.00589486	0.000285599	0	freshwater
K01322	PREP	prolyl oligopeptidase	0.518628	0.399746	0.367965	freshwater
K01323	F11	coagulation factor XI	0.00118928	0	0	NA
K01324	KLKB1	plasma kallikrein	0.0012914	0.0192089	0.00362695	NA
K01326	CELA1	pancreatic elastase I	0.000801982	0.00791665	0.00430032	saline
K01330	C1R	complement component 1, r subcomponent	0.000934653	0	0.000263158	NA
K01331	C1S	complement component 1, s subcomponent	0.00244468	0.00246706	0	freshwater
K01332	C2	complement component 2	0.00176267	0.00734473	0	NA
K01333	CFI	complement factor I	0.00521713	0.000150015	0.00490552	NA
K01335	CFB	complement factor B	0.000186811	0.000762962	0.000337559	NA
K01337	E3.4.21.50	lysyl endopeptidase	0.0774018	0.13728	0.0986978	NA
K01338	lon	ATP-dependent Lon protease	1.2873	1.57451	1.60974	NA
K01341	KEX2	kexin	0.0036763	0.00270556	0	freshwater
K01342	aprE	subtilisin	0.0159357	0.0476962	0.120985	saline
K01343	PLAT	tissue plasminogen activator	0	0.00015949	0.0016848	NA
K01344	PROC	protein C (activated)	0.00116696	0.0014288	0.000166667	NA
K01345	CELA3	pancreatic endopeptidase E	0.00124734	0.00797731	0.00072205	NA
K01346	CELA2	pancreatic elastase II	0.00618764	0.00435564	0.000945332	freshwater
K01348	PLAU	urokinase plasminogen activator	0.000331016	0	0	NA
K01349	FURIN, PCSK3	furin	0.000467739	0.00639477	0.00701347	saline
K01354	ptrB	oligopeptidase B	0.49195	0.569318	0.588571	NA
K01356	lexA	repressor LexA	0.951201	1.0357	0.947275	NA
K01357	WNT10	wingless-type MMTV integration site family, member 10	0.0023647	0.0146792	0.0069754	NA
K01358	clpP, CLPP	ATP-dependent Clp protease, protease subunit	1.87891	2.09778	1.51725	freshwater
K01359	PCSK1	proprotein convertase subtilisin/kexin type 1	0.00224547	0.0019401	0.000489491	NA
K01360	PCSK2	proprotein convertase subtilisin/kexin type 2	0.00383169	0.00898771	0.00368088	NA
K01361	E3.4.21.96	lactocepin	0.00677189	0.00279922	0.0012549	NA
K01363	CTSB	cathepsin B	0.00506176	0.0224946	0.0125737	NA
K01365	CTSL	cathepsin L	0.00367727	0.00894973	0.00440828	NA
K01366	CTSH	cathepsin H	0	0.00119951	0.0076852	saline
K01367	CAPN1	calpain-1	0.00152725	0.00971291	0.00337142	NA
K01368	CTSS	cathepsin S	0.00030165	0.00170274	0.00114846	NA
K01369	LGMN	legumain	0.00151388	0.00189303	0.00417085	NA
K01371	CTSK	cathepsin K	0.00528093	0.0151247	0.00421342	NA
K01372	BLMH, pepC	bleomycin hydrolase	0.0619201	0.0739654	0.0268539	freshwater
K01373	CTSF	cathepsin F	0.000803173	0.00171299	0.000334734	NA
K01374	CTSO	cathepsin O	0.000242433	0.00349966	0.0035666	saline
K01376	UFSP2	Ufm1-specific protease 2	0.00116488	0.00494534	0.00151802	NA
K01377	PGC	gastricsin	0.000877701	0.000497731	0.011224	saline
K01379	CTSD	cathepsin D	0.0012695	0	0	NA
K01382	CTSE	cathepsin E	0	0.00202947	0	NA
K01384	WNT11	wingless-type MMTV integration site family, member 11	0.000650253	0.00730609	0.00108823	NA
K01387	colA	microbial collagenase	0.00250002	0.00752994	0.0138012	saline
K01388	MMP1	matrix metalloproteinase-1 (interstitial collagenase)	0.000993414	0	0	NA
K01389	MME, CD10	neprilysin	0.0011087	0.00700321	0.00175101	NA
K01392	THOP1	thimet oligopeptidase	0.0382778	0.014026	0.0176243	NA
K01393	NLN	neurolysin	0.000250761	0.0013398	0.0008	NA
K01394	MMP3	matrix metalloproteinase-3 (stromelysin 1, progelatinase)	0.00108183	0.00745906	0.00785275	saline
K01395	MEP1A	meprin A	0.00817058	0.00181583	0.0132542	NA
K01397	MMP7	matrix metalloproteinase-7 (matrilysin, uterine)	0	0.00430471	0.000349885	NA
K01398	MMP2	matrix metalloproteinase-2 (gelatinase A)	0.00172883	0.00583506	0.00184816	NA
K01400	nprE	bacillolysin	0.0450525	0.029799	0.0103651	freshwater
K01402	MMP8	matrix metalloproteinase-8 (neutrophil collagenase)	0	0.00107321	0.00117382	NA
K01403	MMP9	matrix metalloproteinase-9 (gelatinase B)	0.000672083	0.00016469	0.000416667	NA
K01404	GP63	leishmanolysin	0	0.00383788	0.000598485	NA
K01406	prtC	serralysin	0.172651	0.226111	0.149019	freshwater
K01407	ptrA	protease III	0.00553516	0.0114509	0.011968	NA
K01408	IDE, ide	insulysin	0.0234159	0.0480096	0.157848	saline
K01409	KAE1, tsaD, QRI7	N6-L-threonylcarbamoyladenine synthase	0.0109632	0.0115593	0.0307104	saline
K01410	MIPEP	mitochondrial intermediate peptidase	0	0.000651049	0.00032405	NA
K01411	NRD1	nardilysin	0.000708484	0.000117454	0.00242587	NA
K01412	PMPCA, MAS2	mitochondrial-processing peptidase subunit alpha	0.00220005	0.0148269	0.00296162	NA
K01414	prlC	oligopeptidase A	0.475052	0.394563	0.465118	NA
K01415	ECE	endothelin-converting enzyme	0.0035685	0.00544263	0.0115557	saline
K01417	MEP	extracellular elastinolytic metalloproteinase	0.0267357	0.0450107	0.0665123	NA
K01419	hslV, clpQ	ATP-dependent HslUV protease, peptidase subunit HslV	0.304348	0.367166	0.461002	saline
K01420	fnr	CRP/FNR family transcriptional regulator, anaerobic regulatory protein	0.429415	0.646277	0.774843	saline
K01421	yhgE	putative membrane protein	0.0557541	0.145423	0.115512	saline
K01423	bepA	beta-barrel assembly-enhancing protease	0.276318	0.244748	0.335137	NA
K01424	E3.5.1.1, ansA, ansB	L-asparaginase	0.535778	0.709187	0.696893	saline
K01425	glsA, GLS	glutaminase	0.190502	0.20461	0.254348	NA
K01426	E3.5.1.4, amiE	amidase	1.46892	1.56486	1.48761	NA
K01428	ureC	urease subunit alpha	0.399361	0.482801	0.460495	NA
K01429	ureB	urease subunit beta	0.258878	0.301554	0.320579	NA
K01430	ureA	urease subunit gamma	0.274849	0.298554	0.301174	NA
K01431	UPB1, pydC	beta-ureidopropionase	0.130086	0.122766	0.0467054	freshwater
K01432	AFMID	arylformamidase	0.350394	0.295028	0.274858	freshwater
K01433	purU	formyltetrahydrofolate deformylase	0.812845	1.0158	1.04192	saline
K01434	pac	penicillin G amidase	0.489797	0.677466	0.653218	saline
K01436	yhaA	amidohydrolase	0.00708501	0.00419056	0.00406863	NA
K01437	ASPA, aspA	aspartoacylase	0.0802088	0.0542834	0.0195306	freshwater
K01438	argE	acetylornithine deacetylase	0.415026	0.595737	1.07126	saline
K01439	dapE	succinyl-diaminopimelate desuccinylase	0.782693	1.2921	1.22444	saline
K01441	ACER1_2, ASAH3	alkaline ceramidase	0.000112309	0.00420792	0.00162851	NA
K01442	cbh	choloylglycine hydrolase	0.180551	0.292839	0.115447	freshwater
K01443	nagA, AMDHD2	N-acetylglucosamine-6-phosphate deacetylase	0.532097	0.668679	0.462092	freshwater
K01444	AGA, aspG	N4-(beta-N-acetylglucosaminyl)-L-asparaginase	0.172184	0.163737	0.0956627	freshwater
K01446	PGRP	peptidoglycan recognition protein	0.005847	0.19306	0.1225	saline
K01447	xlyAB	N-acetylmuramoyl-L-alanine amidase	0.322514	0.509234	0.517763	saline
K01448	amiABC	N-acetylmuramoyl-L-alanine amidase	1.12078	1.20843	1.05848	freshwater
K01449	cwlJ, sleB	N-acetylmuramoyl-L-alanine amidase	0.0122874	0.0290588	0.0343169	saline
K01451	hipO	hippurate hydrolase	0.0641596	0.0236876	0.0232972	freshwater
K01455	E3.5.1.49	formamidase	0.151406	0.131465	0.220655	saline
K01456	E3.5.1.52, NGLY1, PNG1	peptide-N4-(N-acetyl-beta-glucosaminyl)asparagine amidase	0.00174065	0.00289511	0.000730571	NA
K01457	atzF	allophanate hydrolase	0.157682	0.192863	0.231384	NA
K01458	hutG	N-formylglutamate deformylase	0.2008	0.23968	0.166594	freshwater
K01459	E3.5.1.77	N-carbamoyl-D-amino-acid hydrolase	0.169084	0.26011	0.171283	NA
K01460	gsp	glutathionylspermidine amidase/synthetase	0.00264818	0.00166588	0.00219087	NA
K01462	PDF, def	peptide deformylase	1.41004	1.71123	1.35462	freshwater
K01463	bshB1	N-acetylglucosamine malate deacetylase 1	0.370704	0.483137	0.548644	NA
K01464	DPYS, dht, hydA	dihydropyrimidinase	0.426723	0.584812	0.478266	NA
K01465	URA4, pyrC	dihydroorotase	1.99826	1.93877	1.77478	freshwater
K01466	allB	allantoinase	0.106995	0.160291	0.091561	NA
K01467	ampC	beta-lactamase class C	0.0914578	0.0727016	0.0720634	NA
K01468	hutI, AMDHD1	imidazolonepropionase	0.465334	0.633228	0.390802	freshwater
K01469	OPLAH, OXP1, oplAH	5-oxoprolinase (ATP-hydrolysing)	0.404931	0.288762	0.29895	freshwater
K01470	E3.5.2.10	creatinine amidohydrolase	0.725254	0.684255	0.829294	NA
K01473	hyuA	N-methylhydantoinase A	0.515017	0.62458	0.659189	NA
K01474	hyuB	N-methylhydantoinase B	0.515902	0.664469	0.723327	NA
K01475	E3.5.2.20	isatin hydrolase	0.000269542	0.00016469	0	NA
K01476	E3.5.3.1, rocF, arg	arginase	0.29048	0.273571	0.284175	NA
K01477	alc, ALLC	allantoicase	0.053339	0.0318178	0.0309224	freshwater
K01478	arcA	arginine deiminase	0.0717175	0.138473	0.179748	saline
K01479	hutG	formiminoglutamase	0.22194	0.388407	0.252737	NA
K01480	speB	agmatinase	0.41286	0.531639	0.677965	saline
K01481	E3.5.3.15	protein-arginine deiminase	0.015025	0.0261628	0.00656437	freshwater
K01482	DDAH, ddaH	dimethylargininase	0.0400264	0.0993575	0.0603595	NA
K01483	allA	ureidoglycolate lyase	0.13072	0.210745	0.250727	saline
K01484	astB	succinylarginine dihydrolase	0.166815	0.102427	0.194023	NA
K01485	codA	cytosine/creatinine deaminase	0.293764	0.357512	0.336892	NA
K01486	ade	adenine deaminase	0.244886	0.353429	0.273634	NA
K01487	guaD, GDA	guanine deaminase	0.310028	0.45003	0.501583	saline
K01488	add, ADA	adenosine deaminase	0.462276	0.772097	0.413725	NA
K01489	cdd, CDA	cytidine deaminase	0.597071	0.866848	0.746703	NA
K01490	AMPD	AMP deaminase	0.00289279	0.00638466	0.00297861	NA
K01491	folD	methylenetetrahydrofolate dehydrogenase (NADP+) / methenyltetrahydrofolate cyclohydrolase	1.24007	1.39423	1.29897	NA
K01492	purNH	phosphoribosylglycinamide/phosphoribosylaminoimidazolecarboxamide formyltransferase	0	0.00335968	0.150953	saline
K01493	comEB	dCMP deaminase	0.23743	0.447763	0.310674	NA
K01494	dcd	dCTP deaminase	1.06299	1.19853	1.1147	NA
K01495	GCH1, folE	GTP cyclohydrolase IA	1.03823	1.12784	0.940605	freshwater
K01496	hisI	phosphoribosyl-AMP cyclohydrolase	0.678241	0.595875	0.720035	NA
K01497	ribA, RIB1	GTP cyclohydrolase II	0.282269	0.38221	0.560162	saline
K01499	mch	methenyltetrahydromethanopterin cyclohydrolase	0.0475968	0.0447928	0.153174	NA
K01500	fchA	methenyltetrahydrofolate cyclohydrolase	0.011883	0.0117733	0.00742363	NA
K01501	E3.5.5.1	nitrilase	0.163912	0.175278	0.186849	NA
K01505	E3.5.99.7	1-aminocyclopropane-1-carboxylate deaminase	0.177872	0.221653	0.202085	NA
K01506	davA	5-aminopentanamidase	0.0365661	0.0635381	0.056622	NA
K01507	ppa	inorganic pyrophosphatase	0.797766	0.983001	0.999939	saline
K01509	ENTPD2	adenosinetriphosphatase	0	0	0.000263158	NA
K01510	ENTPD1_3_8, CD39	apyrase	0.0103217	0.0330893	0.00797193	NA
K01511	ENTPD5_6	ectonucleoside triphosphate diphosphohydrolase 5/6	0.00427527	0.00924788	0.0123072	saline
K01512	acyP	acylphosphatase	0.228386	0.195333	0.411428	saline
K01513	ENPP1_3, CD203	ectonucleotide pyrophosphatase/phosphodiesterase family member 1/3	0.00724172	0.029611	0.0141771	NA
K01514	PRUNE, PPX1	exopolyphosphatase	0	0	0	NA
K01515	nudF	ADP-ribose pyrophosphatase	0.563313	0.506987	0.807701	NA
K01517	ADPRM	manganese-dependent ADP-ribose/CDP-alcohol diphosphatase	0.0045682	0.00592723	0.0050468	NA
K01518	NUDT2	bis(5'-nucleosidyl)-tetraphosphatase	0.0152637	0.0179798	0.0570343	saline
K01519	ITPA	inosine triphosphate pyrophosphatase	1.18584	1.28331	1.1404	freshwater
K01520	dut, DUT	dUTP pyrophosphatase	0.884139	1.15614	1.28137	saline
K01521	cdh	CDP-diacylglycerol pyrophosphatase	0.0224978	0.0239657	0.00345245	freshwater
K01522	FHIT	bis(5'-adenosyl)-triphosphatase	0	0.00653611	0.00163562	saline
K01523	hisE	phosphoribosyl-ATP pyrophosphohydrolase	0.528164	0.671597	0.753019	saline
K01524	ppx-gppA	exopolyphosphatase / guanosine-5'-triphosphate,3'-diphosphate pyrophosphatase	1.62897	1.46911	1.20137	freshwater
K01525	apaH	bis(5'-nucleosyl)-tetraphosphatase (symmetrical)	0.283939	0.292868	0.371232	NA
K01527	EGD1, BTF3	nascent polypeptide-associated complex subunit beta	0	0.000415308	0	NA
K01528	DNM1_3	dynamin 1/3	0.00268487	0.0054691	0.00378498	NA
K01529	yjjX	inosine/xanthosine triphosphatase	0.0274049	0.0677871	0.129918	saline
K01530	E7.6.2.1	phospholipid-translocating ATPase	0.0399413	0.0652652	0.0525709	NA
K01531	mgtA, mgtB	P-type Mg2+ transporter	0.0805789	0.0448139	0.0823585	NA
K01533	copB	P-type Cu2+ transporter	0.480998	0.656894	1.00138	saline
K01534	zntA	Zn2+/Cd2+-exporting ATPase	0.446368	0.372517	0.540009	NA
K01535	PMA1, PMA2	H+-transporting ATPase	0.0143082	0.0204947	0.0122541	NA
K01536	ENA	P-type Na+/K+ transporter	0.00212522	0.000103778	0	freshwater
K01537	ATP2C	P-type Ca2+ transporter type 2C	0.355401	0.264023	0.227302	freshwater
K01539	ATP1A	sodium/potassium-transporting ATPase subunit alpha	0.0262402	0.0188137	0.0205378	NA
K01540	ATP1B, CD298	sodium/potassium-transporting ATPase subunit beta	0.000953658	0.00124775	0.00121142	NA
K01542	ATP4A	H+/K+-exchanging ATPase subunit alpha	0.000867449	0	0.00048534	NA
K01544	ATP12A	non-gastric H+/K+-exchanging ATPase	0.00173735	0.00709251	0.00187178	NA
K01545	kdpF	potassium-transporting ATPase KdpF subunit	0.00238328	0.000476582	0	freshwater
K01546	kdpA	potassium-transporting ATPase potassium-binding subunit	0.178558	0.0811481	0.104984	freshwater
K01547	kdpB	potassium-transporting ATPase ATP-binding subunit	0.20238	0.0986744	0.133662	NA
K01548	kdpC	potassium-transporting ATPase KdpC subunit	0.134299	0.0573913	0.0677464	freshwater
K01551	arsA, ASNA1, GET3	arsenite/tail-anchored protein-transporting ATPase	0.169361	0.382061	0.699787	saline
K01552	ecfA	energy-coupling factor transport system ATP-binding protein	0.192578	0.26789	0.173324	NA
K01554	K01554	8-oxo-dGDP phosphatase	0.0824873	0.227895	0.108523	NA
K01555	FAH, fahA	fumarylacetoacetase	0.200362	0.265122	0.240941	NA
K01556	KYNU, kynU	kynureninase	0.687394	0.819201	0.654796	freshwater
K01557	FAHD1	acylpyruvate hydrolase	0.00125383	0.00282524	0.00907682	NA
K01559	oiaT	3-oxoisoapionate-4-phosphate transcarboxylase/hydrolase	0.047497	0.0965739	0.0621225	NA
K01560	E3.8.1.2	2-haloacid dehalogenase	0.526793	0.605949	0.811473	saline
K01561	dehH	haloacetate dehalogenase	0.260818	0.323954	0.236795	NA
K01562	DIO1	type I thyroxine 5'-deiodinase	0.000134771	0	0	NA
K01563	dhaA	haloalkane dehalogenase	0.40227	0.262864	0.163935	freshwater
K01565	SGSH	N-sulfoglucosamine sulfohydrolase	0.331099	0.438048	0.148986	freshwater
K01567	pdaA	peptidoglycan-N-acetylmuramic acid deacetylase	0.0186654	0.0278627	0.0148131	NA
K01568	PDC, pdc	pyruvate decarboxylase	0.00299841	0.00836595	0.000606061	NA
K01569	oxdD	oxalate decarboxylase	0.0511267	0.0571282	0.0175897	freshwater
K01571	oadA	oxaloacetate decarboxylase (Na+ extruding) subunit alpha	0.0659386	0.21774	0.291625	saline
K01573	oadG	oxaloacetate decarboxylase (Na+ extruding) subunit gamma	0.00251587	0.0289124	0.0922685	saline
K01574	adc	acetoacetate decarboxylase	0.115556	0.131466	0.115745	NA
K01575	alsD, budA, aldC	acetolactate decarboxylase	0.0952591	0.08964	0.0386666	freshwater
K01576	mdlC	benzoylformate decarboxylase	0.141442	0.141148	0.115941	NA
K01577	oxc	oxalyl-CoA decarboxylase	0.108564	0.0502429	0.0415853	freshwater
K01578	MLYCD	malonyl-CoA decarboxylase	0.199409	0.250464	0.180185	freshwater
K01579	panD	aspartate 1-decarboxylase	0.34955	0.425721	0.429836	NA
K01580	E4.1.1.15, gadB, gadA, GAD	glutamate decarboxylase	0.104302	0.142033	0.058584	freshwater
K01581	E4.1.1.17, ODC1, speC, speF	ornithine decarboxylase	0.304371	0.244732	0.215133	freshwater
K01582	E4.1.1.18, ldcC, cadA	lysine decarboxylase	0.00809979	0.00198636	0.00246653	NA
K01583	E4.1.1.19	arginine decarboxylase	0.000171527	0.000446495	0	NA
K01584	adiA	arginine decarboxylase	0.274965	0.283796	0.17129	freshwater
K01585	speA	arginine decarboxylase	0.58166	0.527985	0.434984	freshwater
K01586	lysA	diaminopimelate decarboxylase	1.35244	1.50725	1.37412	freshwater
K01587	PAICS	phosphoribosylaminoimidazole carboxylase / phosphoribosylaminoimidazole-succinocarboxamide synthase	0.00696359	0.00366832	0	freshwater
K01588	purE	5-(carboxyamino)imidazole ribonucleotide mutase	0.984931	1.14345	1.11196	NA
K01589	purK	5-(carboxyamino)imidazole ribonucleotide synthase	1.11175	1.21193	1.18432	NA
K01590	hdc, HDC	histidine decarboxylase	0.0128391	0.0117	0.00350368	freshwater
K01591	pyrF	orotidine-5'-phosphate decarboxylase	1.17068	1.18149	1.08803	freshwater
K01593	DDC, TDC	aromatic-L-amino-acid/L-tryptophan decarboxylase	0.0978539	0.212012	0.171603	saline
K01595	ppc	phosphoenolpyruvate carboxylase	0.941976	0.85763	0.919078	NA
K01596	E4.1.1.32, pckA, PCK	phosphoenolpyruvate carboxykinase (GTP)	0.681908	0.708856	0.386165	freshwater
K01597	MVD, mvaD	diphosphomevalonate decarboxylase	0.0538918	0.138952	0.176223	saline
K01598	PPCDC, coaC	phosphopantothenoylcysteine decarboxylase	0.00750015	0.00116043	0	freshwater
K01599	hemE, UROD	uroporphyrinogen decarboxylase	0.849917	0.982888	0.97204	NA
K01601	rbcL, cbbL	ribulose-bisphosphate carboxylase large chain	0.161841	0.210133	0.140957	NA
K01602	rbcS, cbbS	ribulose-bisphosphate carboxylase small chain	0.151528	0.147537	0.0550763	freshwater
K01604	mmdA	methylmalonyl-CoA decarboxylase subunit alpha	0.113986	0.187621	0.222365	NA
K01607	pcaC	4-carboxymuconolactone decarboxylase	0.638875	0.634352	0.540796	freshwater
K01608	gcl	tartronate-semialdehyde synthase	0.122628	0.0549128	0.0488809	freshwater
K01609	trpC	indole-3-glycerol phosphate synthase	1.03862	1.06805	0.981906	freshwater
K01610	E4.1.1.49, pckA	phosphoenolpyruvate carboxykinase (ATP)	0.363735	0.633807	0.742401	saline
K01611	speD, AMD1	S-adenosylmethionine decarboxylase	0.225423	0.346663	0.317976	NA
K01612	bsdC	vanillate/4-hydroxybenzoate decarboxylase subunit C	0	0	0	NA
K01613	psd, PISD	phosphatidylserine decarboxylase	0.778745	0.680612	0.755303	freshwater
K01615	gcdA	glutaconyl-CoA decarboxylase subunit alpha	0.000561545	0.00110358	0.000416667	NA
K01616	kgd	multifunctional 2-oxoglutarate metabolism enzyme	0.482245	0.693918	0.441921	NA
K01617	dmpH, xylI, nahK	2-oxo-3-hexenedioate decarboxylase	0.0369794	0.0782745	0.0676768	saline
K01619	deoC, DERA	deoxyribose-phosphate aldolase	0.710916	1.08954	0.914852	NA
K01620	ltaE	threonine aldolase	0.920005	1.13821	1.00387	NA
K01621	xfp, xpk	xylulose-5-phosphate/fructose-6-phosphate phosphoketolase	0.188221	0.146989	0.0560008	freshwater
K01622	K01622	fructose 1,6-bisphosphate aldolase/phosphatase	0.017908	0.0153617	0.0130729	freshwater
K01623	ALDO	fructose-bisphosphate aldolase, class I	0.325401	0.362736	0.290933	freshwater
K01624	FBA, fbaA	fructose-bisphosphate aldolase, class II	0.97027	1.19373	0.934125	freshwater
K01625	eda	2-dehydro-3-deoxyphosphogluconate aldolase / (4S)-4-hydroxy-2-oxoglutarate aldolase	0.66029	0.992145	0.818901	NA
K01626	E2.5.1.54, aroF, aroG, aroH	3-deoxy-7-phosphoheptulonate synthase	1.23018	1.24938	1.10481	freshwater
K01627	kdsA	2-dehydro-3-deoxyphosphooctonate aldolase (KDO 8-P synthase)	0.814338	0.831553	0.81837	NA
K01628	fucA	L-fuculose-phosphate aldolase	0.308867	0.424418	0.298602	NA
K01629	rhaD	rhamnulose-1-phosphate aldolase	0.0032593	0.00105679	0.000166667	freshwater
K01630	garL	2-dehydro-3-deoxyglucarate aldolase	0.0827573	0.0886263	0.14308	NA
K01631	dgoA	2-dehydro-3-deoxyphosphogalactonate aldolase	0.16409	0.14829	0.099519	freshwater
K01633	folB	7,8-dihydroneopterin aldolase/epimerase/oxygenase	0.814871	0.908799	0.8423	NA
K01634	SGPL1, DPL1	sphinganine-1-phosphate aldolase	0.131259	0.124819	0.0435223	freshwater
K01635	lacD	tagatose 1,6-diphosphate aldolase	0.0602417	0.0942673	0.0588144	NA
K01637	E4.1.3.1, aceA	isocitrate lyase	0.492145	0.46438	0.675513	saline
K01638	aceB, glcB	malate synthase	0.695812	0.778219	0.888354	NA
K01639	E4.1.3.3, nanA, NPL	N-acetylneuraminate lyase	0.108092	0.134709	0.0262252	freshwater
K01640	HMGCL, hmgL	hydroxymethylglutaryl-CoA lyase	0.762315	0.821439	0.763818	NA
K01641	HMGCS	hydroxymethylglutaryl-CoA synthase	0.0621695	0.126369	0.394408	saline
K01643	citF	citrate lyase subunit alpha / citrate CoA-transferase	0.0064196	0.0066354	0.0174439	saline
K01644	citE	citrate lyase subunit beta / citryl-CoA lyase	0.848493	1.08586	0.874915	NA
K01646	citD	citrate lyase subunit gamma (acyl carrier protein)	0.00266406	0.00258486	0.00278486	NA
K01647	CS, gltA	citrate synthase	1.46028	1.52051	1.43535	freshwater
K01648	ACLY	ATP citrate (pro-S)-lyase	0.0185767	0.0196039	0.0146046	NA
K01649	leuA, IMS	2-isopropylmalate synthase	1.76646	1.79756	1.58486	freshwater
K01652	E2.2.1.6L, ilvB, ilvG, ilvI	acetolactate synthase I/II/III large subunit	2.24802	2.48702	2.21451	freshwater
K01653	E2.2.1.6S, ilvH, ilvN	acetolactate synthase I/III small subunit	0.923522	1.03464	0.920904	freshwater
K01654	neuB, nnaB	N-acetylneuraminate synthase	0.0845765	0.185029	0.14155	NA
K01655	LYS21, LYS20	homocitrate synthase	0.00914623	0.00282378	0.00130176	freshwater
K01657	trpE	anthranilate synthase component I	1.18336	1.17324	1.25953	NA
K01658	trpG	anthranilate synthase component II	0.846468	0.898904	1.01964	NA
K01659	prpC	2-methylcitrate synthase	0.23483	0.240563	0.322592	NA
K01661	menB	naphthoate synthase	0.627326	0.936017	0.669413	NA
K01662	dxs	1-deoxy-D-xylulose-5-phosphate synthase	1.48654	1.46442	1.19748	freshwater
K01663	HIS7	imidazole glycerol-phosphate synthase	0.00513835	0.00504333	0.00472795	NA
K01664	pabA	para-aminobenzoate synthetase component II	0.257934	0.403198	0.221613	NA
K01665	pabB	para-aminobenzoate synthetase component I	0.675491	0.809332	0.704589	NA
K01666	mhpE	4-hydroxy 2-oxovalerate aldolase	0.196585	0.449265	0.571821	saline
K01667	tnaA	tryptophanase	0.005814	0.00499429	0.0172914	NA
K01668	E4.1.99.2	tyrosine phenol-lyase	0.00566116	0.0286832	0.0285724	saline
K01669	phrB	deoxyribodipyrimidine photo-lyase	2.55963	2.69728	2.58693	NA
K01671	yihT	sulfofructosephosphate aldolase	0.0726503	0.101643	0.0504078	freshwater
K01672	CA	carbonic anhydrase	0.00262776	0.0114371	0.00411418	NA
K01673	cynT, can	carbonic anhydrase	1.45229	1.37451	1.04772	freshwater
K01674	cah	carbonic anhydrase	0.1524	0.0519808	0.0793757	freshwater
K01675	fumD	fumarate hydratase D	0.00238328	0.000476582	0	freshwater
K01676	E4.2.1.2A, fumA, fumB	fumarate hydratase, class I	0.822754	0.637051	0.459914	freshwater
K01677	E4.2.1.2AA, fumA	fumarate hydratase subunit alpha	0.0552793	0.0681859	0.0423078	freshwater
K01678	E4.2.1.2AB, fumB	fumarate hydratase subunit beta	0.0232908	0.0178863	0.0273355	NA
K01679	E4.2.1.2B, fumC, FH	fumarate hydratase, class II	0.7874	1.10216	1.18008	saline
K01681	ACO, acnA	aconitate hydratase	1.31718	1.64651	1.69282	saline
K01682	acnB	aconitate hydratase 2 / 2-methylisocitrate dehydratase	0.497656	0.449152	0.390829	freshwater
K01684	dgoD	galactonate dehydratase	0.603318	0.812461	0.598822	NA
K01685	uxaA	altronate hydrolase	0.403796	0.348969	0.231466	freshwater
K01686	uxuA	mannonate dehydratase	0.263962	0.363946	0.23989	freshwater
K01687	ilvD	dihydroxy-acid dehydratase	1.37411	1.54181	1.45924	NA
K01689	ENO, eno	enolase	1.52974	1.59112	1.33352	freshwater
K01690	edd	phosphogluconate dehydratase	0.298787	0.31725	0.434879	saline
K01691	WIF1	WNT inhibitory factor 1	0	0	0.000338281	NA
K01692	paaF, echA	enoyl-CoA hydratase	1.8689	1.59682	1.02042	freshwater
K01693	hisB	imidazoleglycerol-phosphate dehydratase	0.873862	0.927188	0.880255	NA
K01694	TRP	tryptophan synthase	0	0.000253586	0.0008	NA
K01695	trpA	tryptophan synthase alpha chain	1.09043	1.12751	1.06477	freshwater
K01696	trpB	tryptophan synthase beta chain	1.22591	1.23132	1.31033	NA
K01697	CBS	cystathionine beta-synthase	0.276883	0.373177	0.355421	NA
K01698	hemB, ALAD	porphobilinogen synthase	0.913989	1.00824	1.07791	saline
K01699	pduC	propanediol dehydratase large subunit	0.0226801	0.0197632	0.0133182	NA
K01703	leuC, IPMI-L	3-isopropylmalate/(R)-2-methylmalate dehydratase large subunit	1.5084	1.51054	1.35502	freshwater
K01704	leuD, IPMI-S	3-isopropylmalate/(R)-2-methylmalate dehydratase small subunit	1.28919	1.32373	1.19688	freshwater
K01705	LYS4	homoaconitate hydratase	0.00465472	0.000264004	0	freshwater
K01706	gudD	glucarate dehydratase	0.199438	0.176378	0.0833376	freshwater
K01707	kdgD	5-dehydro-4-deoxyglucarate dehydratase	0.0796044	0.0413373	0.0604786	NA
K01708	garD	galactarate dehydratase	0.115973	0.101309	0.0561891	freshwater
K01709	rfbG	CDP-glucose 4,6-dehydratase	0.587202	0.814038	0.569145	NA
K01710	rfbB, rmlB, rffG	dTDP-glucose 4,6-dehydratase	1.57853	2.1443	1.7139	NA
K01711	gmd, GMDS	GDPmannose 4,6-dehydratase	1.37404	2.45585	2.00737	saline
K01712	hutU, UROC1	urocanate hydratase	0.534309	0.630259	0.425437	freshwater
K01713	pheC	cyclohexadienyl dehydratase	0.0950425	0.108235	0.11295	NA
K01714	dapA	4-hydroxy-tetrahydrodipicolinate synthase	1.73172	1.96741	1.74069	freshwater
K01715	crt	enoyl-CoA hydratase	0.410887	0.73276	0.895327	saline
K01716	fabA	3-hydroxyacyl-[acyl-carrier protein] dehydratase / trans-2-decenoyl-[acyl-carrier protein] isomerase	0.182893	0.248397	0.425073	saline
K01719	hemD, UROS	uroporphyrinogen-III synthase	0.556534	0.643677	0.81513	saline
K01720	prpD	2-methylcitrate dehydratase	0.249153	0.360485	0.407524	saline
K01721	nthA	nitrile hydratase subunit alpha	0.158702	0.249208	0.211295	NA
K01724	PCBD, phhB	4a-hydroxytetrahydrobiopterin dehydratase	0.79982	0.77462	0.787055	NA
K01725	cynS	cyanate lyase	0.225611	0.219615	0.228249	NA
K01726	GAMMACA	gamma-carbonic anhydrase	0.0456299	0.0171142	0.0119798	freshwater
K01727	hysA, hylA, hylB	hyaluronate lyase	0.0321855	0.0110273	0.0054741	freshwater
K01728	pel	pectate lyase	0.022496	0.0507158	0.0240876	NA
K01729	algL	poly(beta-D-mannuronate) lyase	0.0887576	0.0214427	0.0190538	freshwater
K01730	ogl	oligogalacturonide lyase	0.0465304	0.0251235	0.00950771	freshwater
K01732	E4.2.2.10	pectin lyase	0	0	0.000392157	NA
K01733	thrC	threonine synthase	1.49522	1.42295	1.5881	NA
K01734	mgsA	methylglyoxal synthase	0.169149	0.224861	0.345483	saline
K01735	aroB	3-dehydroquinate synthase	1.32205	1.51329	1.14103	freshwater
K01736	aroC	chorismate synthase	1.2915	1.49612	1.29801	freshwater
K01737	queD, ptpS, PTS	6-pyruvoyltetrahydropterin/6-carboxytetrahydropterin synthase	0.816185	0.92909	0.778367	NA
K01738	cysK	cysteine synthase	1.13337	1.06003	0.977403	freshwater
K01739	metB	cystathionine gamma-synthase	0.453854	0.572424	0.39987	freshwater
K01740	metY	O-acetylhomoserine (thiol)-lyase	0.850335	1.0274	1.19778	saline
K01741	E4.2.99.18	DNA-(apurinic or apyrimidinic site) lyase	0.00990049	0.0113561	0.0116198	NA
K01743	E4.2.1.1	carbonic anhydrase	0.000513529	0	0	NA
K01744	aspA	aspartate ammonia-lyase	0.141958	0.340511	0.288351	saline
K01745	hutH, HAL	histidine ammonia-lyase	0.522686	0.617891	0.477117	freshwater
K01749	hemC, HMBS	hydroxymethylbilane synthase	0.854341	0.912957	0.961022	NA
K01750	E4.3.1.12, ocd	ornithine cyclodeaminase	0.0599204	0.115468	0.153982	saline
K01751	E4.3.1.15	diaminopropionate ammonia-lyase	0.0910927	0.190531	0.153929	saline
K01752	E4.3.1.17, sdaA, sdaB, tdcG	L-serine dehydratase	0.429633	0.582549	0.591133	saline
K01753	dsdA	D-serine dehydratase	0.106295	0.0623516	0.0444157	freshwater
K01754	E4.3.1.19, ilvA, tdcB	threonine dehydratase	1.28677	1.27981	1.49615	NA
K01755	argH, ASL	argininosuccinate lyase	1.25815	1.28097	1.22445	freshwater
K01756	purB, ADSL	adenylosuccinate lyase	1.35231	1.47902	1.33796	freshwater
K01758	CTH	cystathionine gamma-lyase	0.257553	0.287775	0.28174	NA
K01759	GLO1, gloA	lactoylglutathione lyase	0.813979	0.734074	1.03891	NA
K01760	metC	cysteine-S-conjugate beta-lyase	0.36241	0.252721	0.330446	NA
K01761	E4.4.1.11	methionine-gamma-lyase	0.229873	0.183642	0.179131	freshwater
K01763	SCLY	selenocysteine lyase	0.00030165	0.00210915	0	NA
K01764	HCCS	cytochrome c heme-lyase	0.00135232	0.000705717	0.000408163	NA
K01766	csdA	cysteine sulfinate desulfinase	0.00238328	0.00174795	0.00150342	NA
K01767	K01767	1-methylthio-D-xylulose 5-phosphate methylsulfurylase	0.0152403	0.0198772	0.0297755	NA
K01768	E4.6.1.1	adenylate cyclase	1.46419	1.2723	0.891522	freshwater
K01769	E4.6.1.2	guanylate cyclase, other	0.000140805	0.000766829	0	NA
K01770	ispF	2-C-methyl-D-erythritol 2,4-cyclodiphosphate synthase	0.705798	0.711753	0.464647	freshwater
K01771	plc	1-phosphatidylinositol phosphodiesterase	0.00758784	0.0119333	0.00112745	freshwater
K01772	hemH, FECH	protoporphyrin/coproporphyrin ferrochelatase	0.810957	0.923905	0.895812	NA
K01774	fumE	fumarate hydratase E	0.00238328	0.000476582	0	freshwater
K01775	alr	alanine racemase	1.12199	1.2684	1.20423	NA
K01776	murI	glutamate racemase	0.990889	0.837766	0.627004	freshwater
K01777	prdF	proline racemase	0.0936104	0.111253	0.103484	NA
K01778	dapF	diaminopimelate epimerase	1.16377	1.25593	1.05444	freshwater
K01779	racD	aspartate racemase	0.176135	0.148728	0.218051	NA
K01780	cntK	histidine racemase	0.00502248	0.0021016	0.00761904	NA
K01781	mdlA	mandelate racemase	0.0355987	0.0140541	0.00472224	freshwater
K01782	fadJ	3-hydroxyacyl-CoA dehydrogenase / enoyl-CoA hydratase / 3-hydroxybutyryl-CoA epimerase	0.456168	0.409039	0.465283	NA
K01783	rpe, RPE	ribulose-phosphate 3-epimerase	1.18846	1.30575	1.02136	freshwater
K01784	galE, GALE	UDP-glucose 4-epimerase	2.58342	3.90629	3.18338	NA
K01785	galM, GALM	aldose 1-epimerase	0.771094	0.9543	0.572251	freshwater
K01787	RENBP	N-acylglucosamine 2-epimerase	0.0583127	0.110844	0.0325896	freshwater
K01788	nanE	N-acylglucosamine-6-phosphate 2-epimerase	0.126954	0.150303	0.0700168	freshwater
K01790	rfbC, rmlC	dTDP-4-dehydrorhamnose 3,5-epimerase	1.27965	1.85243	1.57786	NA
K01791	wecB	UDP-N-acetylglucosamine 2-epimerase (non-hydrolysing)	0.530445	0.928054	0.822989	saline
K01792	E5.1.3.15	glucose-6-phosphate 1-epimerase	0.164871	0.168601	0.185692	NA
K01793	GLCE	heparosan-N-sulfate-glucuronate 5-epimerase	0.0177573	0.0445355	0.0675378	saline
K01794	DSE	chondroitin-glucuronate 5-epimerase	0	0.0129869	0.00793534	saline
K01795	algG	mannuronan 5-epimerase	0.00275503	0.000806327	0.00130287	NA
K01796	E5.1.99.4, AMACR, mcr	alpha-methylacyl-CoA racemase	0.50206	0.426103	0.330303	freshwater
K01798	alr-murF	Alr-MurF fusion protein	0.147151	0.194948	0.0712335	freshwater
K01799	nicE, maiA	maleate isomerase	0.290109	0.434443	0.386343	NA
K01800	maiA, GSTZ1	maleylacetoacetate isomerase	0.0242433	0.0192979	0.0253606	NA
K01801	nagL	maleylpyruvate isomerase	0.083368	0.0644552	0.0631916	freshwater
K01802	E5.2.1.8	peptidylprolyl isomerase	0.114076	0.186892	0.0792437	NA
K01803	TPI, tpiA	triosephosphate isomerase (TIM)	1.19503	1.36	1.27651	NA
K01804	araA	L-arabinose isomerase	0.130581	0.329429	0.185776	NA
K01805	xylA	xylose isomerase	0.447019	0.688414	0.364643	freshwater
K01807	rpiA	ribose 5-phosphate isomerase A	0.500373	0.519898	0.66343	saline
K01808	rpiB	ribose 5-phosphate isomerase B	0.717842	0.965962	0.694616	NA
K01809	manA, MPI	mannose-6-phosphate isomerase	0.599674	0.904265	0.574016	NA
K01810	GPI, pgi	glucose-6-phosphate isomerase	1.23384	1.29954	1.39234	NA
K01811	xylS, yicI	alpha-D-xyloside xylohydrolase	0.0627398	0.153888	0.144924	saline
K01812	uxaC	glucuronate isomerase	0.292036	0.316918	0.247371	freshwater
K01813	rhaA	L-rhamnose isomerase	0.0770765	0.0879377	0.0271423	freshwater
K01814	hisA	phosphoribosylformimino-5-aminoimidazole carboxamide ribotide isomerase	0.832766	0.785837	0.916852	NA
K01815	kduI	4-deoxy-L-threo-5-hexosulose-uronate ketol-isomerase	0.141401	0.136637	0.0977855	freshwater
K01816	hyi, gip	hydroxypyruvate isomerase	0.359917	0.366935	0.184475	freshwater
K01817	trpF	phosphoribosylanthranilate isomerase	0.803649	0.669328	0.775528	NA
K01818	fucI	L-fucose/D-arabinose isomerase	0.0573702	0.0696582	0.0202851	freshwater
K01819	E5.3.1.26, lacA, lacB	galactose-6-phosphate isomerase	0	0.000244379	0	NA
K01820	rhaA	L-rhamnose isomerase / sugar isomerase	0.160449	0.280264	0.200159	NA
K01821	praC, xylH	4-oxalocrotonate tautomerase	0.188087	0.114215	0.157665	NA
K01822	E5.3.3.1	steroid Delta-isomerase	0.0450155	0.0334958	0.00456	freshwater
K01823	idi, IDI	isopentenyl-diphosphate Delta-isomerase	0.276942	0.41736	0.574167	saline
K01824	EBP	cholestenol Delta-isomerase	0.00239377	0	0	freshwater
K01825	fadB	3-hydroxyacyl-CoA dehydrogenase / enoyl-CoA hydratase / 3-hydroxybutyryl-CoA epimerase / enoyl-CoA isomerase	0.100568	0.0929786	0.163761	NA
K01826	hpaF, hpcD	5-carboxymethyl-2-hydroxymuconate isomerase	0.0901475	0.0632277	0.0720012	NA
K01827	DCT	dopachrome tautomerase	0.00359632	0	0	freshwater
K01831	PTGIS, CYP8A	prostacyclin synthase	0.000854805	0	0	NA
K01834	PGAM, gpmA	2,3-bisphosphoglycerate-dependent phosphoglycerate mutase	0.742496	0.750902	0.594846	freshwater
K01835	pgm	phosphoglucomutase	0.514861	0.752469	0.54184	NA
K01836	PGM3	phosphoacetylglucosamine mutase	0	0	0.00570177	saline
K01837	BPGM	bisphosphoglycerate/phosphoglycerate mutase	0.000112309	0.00220996	0	NA
K01838	pgmB	beta-phosphoglucomutase	0.196405	0.23376	0.19698	NA
K01839	deoB	phosphopentomutase	0.113803	0.226581	0.249168	saline
K01840	manB	phosphomannomutase	1.21086	1.91591	1.38529	NA
K01841	pepM	phosphoenolpyruvate phosphomutase	0.0172686	0.015653	0.0283851	NA
K01843	kamA	lysine 2,3-aminomutase	0.203163	0.150737	0.0867743	freshwater
K01844	kamD	beta-lysine 5,6-aminomutase alpha subunit	0.00172762	0.00555434	0.00286986	NA
K01845	hemL	glutamate-1-semialdehyde 2,1-aminomutase	1.83285	2.22784	1.5656	freshwater
K01846	glmS, mutS, mamA	methylaspartate mutase sigma subunit	0.00446127	0.000833135	0.0325535	saline
K01847	MUT	methylmalonyl-CoA mutase	0.670675	0.714091	0.66274	NA
K01848	E5.4.99.2A, mcmA1	methylmalonyl-CoA mutase, N-terminal domain	0.399627	0.415641	0.423767	NA
K01849	E5.4.99.2B, mcmA2	methylmalonyl-CoA mutase, C-terminal domain	0.189861	0.139253	0.163569	NA
K01850	E5.4.99.5	chorismate mutase	0	0.00150844	0.000676563	NA
K01851	pchA	salicylate biosynthesis isochorismate synthase	0	0.000351275	0	NA
K01852	LSS, ERG7	lanosterol synthase	0.019285	0.0280591	0.00856472	freshwater
K01853	CAS1	cycloartenol synthase	0	0.000117454	0.00025974	NA
K01854	glf	UDP-galactopyranose mutase	0.346211	0.369869	0.165727	freshwater
K01855	PUS3, DEG1	tRNA pseudouridine38/39 synthase	0.000585189	0.000402796	0	NA
K01856	catB	muconate cycloisomerase	0.0976036	0.100267	0.0972721	NA
K01857	pcaB	3-carboxy-cis,cis-muconate cycloisomerase	0.157637	0.321864	0.333365	saline
K01858	INO1, ISYNA1	myo-inositol-1-phosphate synthase	0.387895	0.516578	0.195112	freshwater
K01865	hab	(hydroxyamino)benzene mutase	0.0065866	0.0080982	0.00172017	freshwater
K01866	YARS, tyrS	tyrosyl-tRNA synthetase	1.32979	1.43759	1.34282	freshwater
K01867	WARS, trpS	tryptophanyl-tRNA synthetase	1.27335	1.45972	1.29581	freshwater
K01868	TARS, thrS	threonyl-tRNA synthetase	1.4704	1.56042	1.41089	freshwater
K01869	LARS, leuS	leucyl-tRNA synthetase	1.65231	1.80464	1.64594	freshwater
K01870	IARS, ileS	isoleucyl-tRNA synthetase	1.67783	1.79731	1.64343	freshwater
K01872	AARS, alaS	alanyl-tRNA synthetase	1.6849	1.75249	1.61259	freshwater
K01873	VARS, valS	valyl-tRNA synthetase	1.65713	1.82932	1.60495	freshwater
K01874	MARS, metG	methionyl-tRNA synthetase	1.45579	1.52742	1.52807	NA
K01875	SARS, serS	seryl-tRNA synthetase	1.31538	1.45856	1.30852	freshwater
K01876	DARS2, aspS	aspartyl-tRNA synthetase	1.3738	1.28561	1.0449	freshwater
K01878	glyQ	glycyl-tRNA synthetase alpha chain	0.575863	0.489098	0.556079	NA
K01879	glyS	glycyl-tRNA synthetase beta chain	0.651324	0.576944	0.684645	NA
K01880	GARS, glyS1	glycyl-tRNA synthetase	0.785455	1.03217	0.793808	NA
K01881	PARS, proS	prolyl-tRNA synthetase	1.37636	1.43883	1.36763	freshwater
K01883	CARS, cysS	cysteinyl-tRNA synthetase	1.58778	1.6806	1.43022	freshwater
K01884	cysS1	cysteinyl-tRNA synthetase, unknown class	0.0130461	0.0161099	0.0045324	freshwater
K01885	EARS, gltX	glutamyl-tRNA synthetase	1.56554	1.63636	1.45078	freshwater
K01886	QARS, glnS	glutaminyl-tRNA synthetase	0.504286	0.604041	0.548876	NA
K01887	RARS, argS	arginyl-tRNA synthetase	1.39876	1.48444	1.34863	freshwater
K01889	FARSA, pheS	phenylalanyl-tRNA synthetase alpha chain	1.24924	1.35629	1.21086	freshwater
K01890	FARSB, pheT	phenylalanyl-tRNA synthetase beta chain	1.56035	1.72444	1.51377	freshwater
K01892	HARS, hisS	histidyl-tRNA synthetase	1.31541	1.36038	1.24847	freshwater
K01893	NARS, asnS	asparaginyl-tRNA synthetase	0.277471	0.45114	0.32225	NA
K01894	gluQ	glutamyl-Q tRNA(Asp) synthetase	0.43656	0.418788	0.487995	NA
K01895	ACSS1_2, acs	acetyl-CoA synthetase	1.88871	1.91036	2.1219	NA
K01896	ACSM	medium-chain acyl-CoA synthetase	0.00512315	0.00184905	0.000839323	freshwater
K01897	ACSL, fadD	long-chain acyl-CoA synthetase	2.50738	2.68442	2.2436	freshwater
K01899	LSC1	succinyl-CoA synthetase alpha subunit	0.000331016	0.0103704	0.00338209	NA
K01900	LSC2	succinyl-CoA synthetase beta subunit	0.00835864	0.0052344	0.00246324	freshwater
K01902	sucD	succinyl-CoA synthetase alpha subunit	1.18635	1.26304	1.19335	freshwater
K01903	sucC	succinyl-CoA synthetase beta subunit	1.25651	1.28288	1.22429	freshwater
K01904	4CL	4-coumarate--CoA ligase	0.00266052	0.00433498	0.00132766	NA
K01905	acdA	acetate---CoA ligase (ADP-forming) subunit alpha	0	0.00016469	0.000416667	NA
K01906	bioW	6-carboxyhexanoate--CoA ligase	0	0.00416569	0.00121679	NA
K01907	AACS, acsA	acetoacetyl-CoA synthetase	0.446031	0.59758	0.463677	NA
K01908	ACSS3, prpE	propionyl-CoA synthetase	0.380539	0.410164	0.514331	NA
K01910	citC	[citrate (pro-3S)-lyase] ligase	0.00266406	0.00258486	0.00417729	NA
K01911	menE	o-succinylbenzoate---CoA ligase	0.59599	0.810435	0.651209	NA
K01912	paaK	phenylacetate-CoA ligase	0.290029	0.276447	0.25996	NA
K01914	asnA	aspartate--ammonia ligase	0.0124649	0.0067871	0.00785018	NA
K01915	glnA, GLUL	glutamine synthetase	2.73587	2.97238	2.29224	freshwater
K01916	nadE	NAD+ synthase	0.279595	0.303081	0.527095	saline
K01918	panC	pantoate--beta-alanine ligase	0.975281	1.05361	0.925308	freshwater
K01919	gshA	glutamate--cysteine ligase	0.559162	0.437515	0.58791	NA
K01920	gshB	glutathione synthase	0.531294	0.4602	0.559403	NA
K01921	ddl	D-alanine-D-alanine ligase	1.35895	1.55293	1.296	freshwater
K01922	PPCS, COAB	phosphopantothenate---cysteine ligase (ATP)	0.00140666	0.0272969	0.00986585	saline
K01923	purC	phosphoribosylaminoimidazole-succinocarboxamide synthase	1.08132	1.06783	1.04711	freshwater
K01924	murC	UDP-N-acetylmuramate--alanine ligase	1.38947	1.41852	1.13954	freshwater
K01925	murD	UDP-N-acetylmuramoylalanine--D-glutamate ligase	1.27285	1.18063	0.95496	freshwater
K01926	rex	redox-sensing transcriptional repressor	0.235516	0.302298	0.10282	freshwater
K01928	murE	UDP-N-acetylmuramoyl-L-alanyl-D-glutamate--2,6-diaminopimelate ligase	1.28912	1.36052	1.08159	freshwater
K01929	murF	UDP-N-acetylmuramoyl-tripeptide--D-alanyl-D-alanine ligase	1.23585	1.36088	1.05997	freshwater
K01930	FPGS	folylpolyglutamate synthase	0.000802662	0.00127819	0	NA
K01931	NEUR	protein neuralized	0.00398258	0.00256006	0.00785186	NA
K01932	capB, pgsB	gamma-polyglutamate synthase	0.00551135	0.0176072	0.0964128	saline
K01933	purM	phosphoribosylformylglycinamidine cyclo-ligase	1.0852	1.28504	1.15854	NA
K01934	MTHFS	5-formyltetrahydrofolate cyclo-ligase	0.915974	0.994502	0.995559	NA
K01935	bioD	dethiobiotin synthetase	0.468071	0.332995	0.297432	freshwater
K01937	pyrG, CTPS	CTP synthase	1.36798	1.47616	1.32945	freshwater
K01938	fhs	formate--tetrahydrofolate ligase	0.521414	0.586545	0.475135	freshwater
K01939	purA, ADSS	adenylosuccinate synthase	1.33477	1.44238	1.24777	freshwater
K01940	argG, ASS1	argininosuccinate synthase	1.22337	1.23462	1.18017	freshwater
K01941	E6.3.4.6	urea carboxylase	0.207876	0.214393	0.351685	saline
K01945	purD	phosphoribosylamine---glycine ligase	1.11683	1.2702	1.25002	NA
K01946	ACACB	acetyl-CoA carboxylase / biotin carboxylase 2	0	0.00985131	0.00826883	saline
K01947	birA-coaX	biotin---[acetyl-CoA-carboxylase] ligase / type III pantothenate kinase	0.00184712	0.000239643	0	NA
K01948	CPS1	carbamoyl-phosphate synthase (ammonia)	0.00208648	0.00943491	0.0126941	saline
K01949	gmaS	glutamate---methylamine ligase	0.0770045	0.10093	0.0755095	NA
K01950	E6.3.5.1, NADSYN1, QNS1, nadE	NAD+ synthase (glutamine-hydrolysing)	1.11198	1.25765	0.901011	freshwater
K01951	guaA, GMPS	GMP synthase (glutamine-hydrolysing)	1.52926	1.71777	1.8731	NA
K01952	PFAS, purL	phosphoribosylformylglycinamidine synthase	0.546501	0.630652	0.731761	NA
K01953	asnB, ASNS	asparagine synthase (glutamine-hydrolysing)	1.2177	2.36779	2.54802	saline
K01955	carB, CPA2	carbamoyl-phosphate synthase large subunit	1.79626	1.89537	1.74297	freshwater
K01956	carA, CPA1	carbamoyl-phosphate synthase small subunit	1.3406	1.3148	1.27115	freshwater
K01958	PC, pyc	pyruvate carboxylase	0.294181	0.630265	0.56057	saline
K01959	pycA	pyruvate carboxylase subunit A	0.0305724	0.0250801	0.0173867	freshwater
K01960	pycB	pyruvate carboxylase subunit B	0.0399152	0.0573331	0.0327152	NA
K01961	accC	acetyl-CoA carboxylase, biotin carboxylase subunit	0.97226	0.979236	0.86748	freshwater
K01962	accA	acetyl-CoA carboxylase carboxyl transferase subunit alpha	0.860091	0.825568	0.76507	freshwater
K01963	accD	acetyl-CoA carboxylase carboxyl transferase subunit beta	0.849539	0.791374	0.763033	freshwater
K01965	PCCA, pccA	propionyl-CoA carboxylase alpha chain	0.440717	0.324802	0.269125	freshwater
K01966	PCCB, pccB	propionyl-CoA carboxylase beta chain	0.829104	1.29782	0.918043	NA
K01968	E6.4.1.4A	3-methylcrotonyl-CoA carboxylase alpha subunit	0.47068	0.476226	0.518135	NA
K01969	E6.4.1.4B	3-methylcrotonyl-CoA carboxylase beta subunit	0.607112	0.659732	0.609065	NA
K01970	accD2	acyl-CoA carboxylase subunit beta	0.0284552	0.0662105	0.020235	NA
K01971	ligD	bifunctional non-homologous end joining protein LigD	0.210868	0.175238	0.250985	NA
K01972	E6.5.1.2, ligA, ligB	DNA ligase (NAD+)	1.54247	1.85404	1.66399	NA
K01974	RTCA, rtcA	RNA 3'-terminal phosphate cyclase (ATP)	0.0467853	0.0209444	0.05858	NA
K01975	thpR	RNA 2',3'-cyclic 3'-phosphodiesterase	0.209122	0.142649	0.350312	NA
K01988	A4GALT	lactosylceramide 4-alpha-galactosyltransferase	0.0113719	0.0120391	0.00112514	freshwater
K01989	K01989	putative tryptophan/tyrosine transport system substrate-binding protein	0.153823	0.0848393	0.0443778	freshwater
K01990	ABC-2.A	ABC-2 type transport system ATP-binding protein	3.44533	3.4746	3.52201	NA
K01991	wza, gfcE	polysaccharide biosynthesis/export protein	0.823147	1.11528	0.973783	NA
K01992	ABC-2.P	ABC-2 type transport system permease protein	2.86178	2.86396	3.03975	NA
K01993	ABC-2.TX	HlyD family secretion protein	0.18188	0.101177	0.180219	NA
K01994	gerE	LuxR family transcriptional regulator, transcriptional regulator of spore coat protein	0.00396731	0.000321146	0.000637775	freshwater
K01995	livG	branched-chain amino acid transport system ATP-binding protein	2.65188	2.53635	2.78537	NA
K01996	livF	branched-chain amino acid transport system ATP-binding protein	2.80309	2.67151	2.92178	NA
K01997	livH	branched-chain amino acid transport system permease protein	2.73881	2.57698	2.78244	NA
K01998	livM	branched-chain amino acid transport system permease protein	2.84737	2.68199	2.85915	NA
K01999	livK	branched-chain amino acid transport system substrate-binding protein	3.70282	3.38163	3.50389	NA
K02000	proV	glycine betaine/proline transport system ATP-binding protein	0.207286	0.599166	0.704982	saline
K02001	proW	glycine betaine/proline transport system permease protein	0.225544	0.62459	0.715917	saline
K02002	proX	glycine betaine/proline transport system substrate-binding protein	0.247093	0.618943	0.842553	saline
K02003	ABC.CD.A	putative ABC transport system ATP-binding protein	2.21144	2.37934	2.26768	NA
K02004	ABC.CD.P	putative ABC transport system permease protein	2.71147	3.14797	2.94256	NA
K02005	ABC.CD.TX	HlyD family secretion protein	1.18861	0.999884	0.690639	freshwater
K02006	cbiO	cobalt/nickel transport system ATP-binding protein	0.175347	0.167285	0.108402	freshwater
K02007	cbiM	cobalt/nickel transport system permease protein	0.196511	0.200749	0.118048	freshwater
K02008	cbiQ	cobalt/nickel transport system permease protein	0.156508	0.151355	0.0859155	freshwater
K02009	cbiN	cobalt/nickel transport protein	0.0639732	0.0512237	0.0189391	freshwater
K02010	afuC, fbpC	iron(III) transport system ATP-binding protein	1.00476	1.64066	1.6591	saline
K02011	afuB, fbpB	iron(III) transport system permease protein	1.17469	1.81116	1.83214	saline
K02012	afuA, fbpA	iron(III) transport system substrate-binding protein	1.27153	1.79584	1.79321	saline
K02013	ABC.FEV.A	iron complex transport system ATP-binding protein	0.601922	0.735622	0.751163	NA
K02014	TC.FEV.OM	iron complex outermembrane recepter protein	5.81584	3.63624	4.46644	freshwater
K02015	ABC.FEV.P	iron complex transport system permease protein	0.320643	0.252686	0.502914	saline
K02016	ABC.FEV.S	iron complex transport system substrate-binding protein	0.68795	0.773837	1.04483	saline
K02017	modC	molybdate transport system ATP-binding protein	0.45209	0.49837	0.532913	NA
K02018	modB	molybdate transport system permease protein	0.479367	0.511279	0.511569	NA
K02019	modE	molybdate transport system regulatory protein	0.144518	0.208212	0.3296	saline
K02020	modA	molybdate transport system substrate-binding protein	0.695117	0.626466	0.566305	freshwater
K02021	ABC.MR	putative ABC transport system ATP-binding protein	0.0163336	0.00941158	0.0100321	NA
K02024	lamB	maltoporin	0.0164845	0.00518023	0.0145581	NA
K02025	ABC.MS.P	multiple sugar transport system permease protein	1.07144	1.73208	1.4711	saline
K02026	ABC.MS.P1	multiple sugar transport system permease protein	1.13446	1.77732	1.51891	saline
K02027	ABC.MS.S	multiple sugar transport system substrate-binding protein	1.19806	1.90549	1.7	saline
K02028	ABC.PA.A	polar amino acid transport system ATP-binding protein	0.750198	0.972225	0.880099	NA
K02029	ABC.PA.P	polar amino acid transport system permease protein	1.03713	1.78211	1.90876	saline
K02030	ABC.PA.S	polar amino acid transport system substrate-binding protein	1.4797	1.83548	1.82786	NA
K02031	ddpD	peptide/nickel transport system ATP-binding protein	1.58486	1.9574	1.86165	NA
K02032	ddpF	peptide/nickel transport system ATP-binding protein	2.23059	2.69693	2.69219	NA
K02033	ABC.PE.P	peptide/nickel transport system permease protein	2.67064	3.43298	3.53246	saline
K02034	ABC.PE.P1	peptide/nickel transport system permease protein	2.60513	3.34769	3.51918	saline
K02035	ABC.PE.S	peptide/nickel transport system substrate-binding protein	3.45032	3.94298	4.32345	NA
K02036	pstB	phosphate transport system ATP-binding protein	1.2079	1.34353	1.39105	NA
K02037	pstC	phosphate transport system permease protein	1.19289	1.34927	1.33736	NA
K02038	pstA	phosphate transport system permease protein	1.14249	1.31943	1.33141	NA
K02039	phoU	phosphate transport system protein	1.04593	1.24329	1.28391	NA
K02040	pstS	phosphate transport system substrate-binding protein	1.51437	1.56962	1.47901	freshwater
K02041	phnC	phosphonate transport system ATP-binding protein	0.831624	1.26274	1.56557	saline
K02042	phnE	phosphonate transport system permease protein	1.32084	1.99161	2.43629	saline
K02043	phnF	GntR family transcriptional regulator, phosphonate transport system regulatory protein	0.0885294	0.190828	0.236269	saline
K02044	phnD	phosphonate transport system substrate-binding protein	0.898879	1.32889	1.58986	saline
K02045	cysA	sulfate/thiosulfate transport system ATP-binding protein	0.266268	0.146475	0.180111	freshwater
K02046	cysU	sulfate/thiosulfate transport system permease protein	0.261753	0.136507	0.154147	freshwater
K02047	cysW	sulfate/thiosulfate transport system permease protein	0.252706	0.129067	0.138161	freshwater
K02048	cysP	sulfate/thiosulfate transport system substrate-binding protein	0.10582	0.0790067	0.12047	NA
K02049	ABC.SN.A	NitT/TauT family transport system ATP-binding protein	1.19458	1.28806	1.21852	NA
K02050	ABC.SN.P	NitT/TauT family transport system permease protein	1.20378	1.42845	1.27303	NA
K02051	ABC.SN.S	NitT/TauT family transport system substrate-binding protein	1.06521	1.22318	1.16145	NA
K02052	ABC.SP.A	putative spermidine/putrescine transport system ATP-binding protein	0.625008	0.861745	0.784269	NA
K02053	ABC.SP.P	putative spermidine/putrescine transport system permease protein	0.654686	0.898692	0.80231	NA
K02054	ABC.SP.P1	putative spermidine/putrescine transport system permease protein	0.570853	0.805726	0.679293	NA
K02055	ABC.SP.S	putative spermidine/putrescine transport system substrate-binding protein	0.676032	0.97972	0.976325	saline
K02056	ABC.SS.A	simple sugar transport system ATP-binding protein	0.235418	0.470102	0.348063	saline
K02057	ABC.SS.P	simple sugar transport system permease protein	0.20325	0.429715	0.330174	saline
K02058	ABC.SS.S	simple sugar transport system substrate-binding protein	0.19188	0.423263	0.288695	saline
K02062	thiQ	thiamine transport system ATP-binding protein	0.142526	0.266018	0.266327	saline
K02063	thiP	thiamine transport system permease protein	0.249786	0.630915	0.499352	saline
K02064	thiB, tbpA	thiamine transport system substrate-binding protein	0.206825	0.544162	0.461099	saline
K02065	mlaF, linL, mkl	phospholipid/cholesterol/gamma-HCH transport system ATP-binding protein	1.00577	0.883975	0.846453	freshwater
K02066	mlaE, linK	phospholipid/cholesterol/gamma-HCH transport system permease protein	1.111	1.00507	0.858627	freshwater
K02067	mlaD, linM	phospholipid/cholesterol/gamma-HCH transport system substrate-binding protein	1.28869	1.17918	0.833732	freshwater
K02068	STAR1, fetA	UDP-glucose/iron transport system ATP-binding protein	0.0362096	0.0321142	0.0952785	saline
K02069	STAR2, fetB	UDP-glucose/iron transport system permease protein	0.0505543	0.050225	0.0876703	saline
K02071	metN	D-methionine transport system ATP-binding protein	0.181988	0.0857761	0.210029	NA
K02072	metI	D-methionine transport system permease protein	0.182761	0.0810399	0.168934	NA
K02073	metQ	D-methionine transport system substrate-binding protein	0.219037	0.112319	0.229325	NA
K02074	ABC.ZM.A	zinc/manganese transport system ATP-binding protein	0.26783	0.418222	0.307147	NA
K02075	ABC.ZM.P	zinc/manganese transport system permease protein	0.205912	0.324099	0.282419	saline
K02076	zurR, zur	Fur family transcriptional regulator, zinc uptake regulator	0.00412545	0.00174415	0.00140686	NA
K02077	ABC.ZM.S	zinc/manganese transport system substrate-binding protein	0.324081	0.662301	0.457296	NA
K02078	acpP	acyl carrier protein	1.37104	1.53629	1.28093	freshwater
K02079	agaA	N-acetylgalactosamine-6-phosphate deacetylase	0.00238328	0.000476582	0	freshwater
K02080	agaI	putative deaminase/isomerase	0.0188664	0.0189948	0.00455047	freshwater
K02081	agaR	DeoR family transcriptional regulator, aga operon transcriptional repressor	0.04369	0.172676	0.181808	saline
K02082	agaS	D-galactosamine 6-phosphate deaminase/isomerase	0.0119675	0.0225799	0.0274771	NA
K02083	allC	allantoate deiminase	0.0832548	0.12047	0.113226	NA
K02084	APAF1	apoptotic protease-activating factor	0.00207956	0.00849668	0.00406729	NA
K02085	APC	adenomatosis polyposis coli protein	0.00192808	0.0138041	0.00453766	NA
K02086	dnaD	DNA replication protein	0.00412545	0.00139007	0.00174514	NA
K02087	CDK1, CDC2	cyclin-dependent kinase 1	0.00404837	0.00202967	0.00191578	NA
K02088	CDK3	cyclin-dependent kinase 3	0	0.00584583	0.00285214	NA
K02089	CDK4	cyclin-dependent kinase 4	0.000113662	0	0	NA
K02090	CDK5	cyclin-dependent kinase 5	0	0.00016469	0.00395998	saline
K02091	CDK6	cyclin-dependent kinase 6	0	0.00282958	0.00246684	saline
K02092	apcA	allophycocyanin alpha subunit	0.0615836	0.0392522	0.00486962	freshwater
K02093	apcB	allophycocyanin beta subunit	0.0622848	0.0362878	0.00451995	freshwater
K02094	apcC	phycobilisome core linker protein	0.0574092	0.0347923	0.00384863	freshwater
K02095	apcD	allophycocyanin-B	0.0570685	0.0400906	0.00484654	freshwater
K02096	apcE	phycobilisome core-membrane linker protein	0.0764877	0.0465303	0.00819677	freshwater
K02097	apcF	phycobilisome core component	0.0695901	0.0378968	0.00378467	freshwater
K02098	SPIR	spire	0	0.000253586	0.000587208	NA
K02099	araC	AraC family transcriptional regulator, arabinose operon regulatory protein	0.0101001	0.064288	0.0220076	NA
K02100	araE	MFS transporter, SP family, arabinose:H+ symporter	0.0445955	0.122393	0.106174	saline
K02101	araL	sugar-phosphatase	0	0	0	NA
K02103	araR	GntR family transcriptional regulator, arabinose operon transcriptional repressor	0.00230643	0.00243533	0.00175168	NA
K02105	CTNNB1	catenin beta 1	0	0.000497243	0	NA
K02106	atoE	short-chain fatty acids transporter	0.066816	0.189677	0.32846	saline
K02107	ATPVG, ahaH, atpH	V/A-type H+/Na+-transporting ATPase subunit G/H	0	0.0016053	0.08563	saline
K02108	ATPF0A, atpB	F-type H+-transporting ATPase subunit a	1.17192	1.32981	1.12895	freshwater
K02109	ATPF0B, atpF	F-type H+-transporting ATPase subunit b	1.14754	1.25817	1.08591	freshwater
K02110	ATPF0C, atpE	F-type H+-transporting ATPase subunit c	1.04765	1.18079	0.980435	freshwater
K02111	ATPF1A, atpA	F-type H+/Na+-transporting ATPase subunit alpha	1.39418	1.5544	1.23615	freshwater
K02112	ATPF1B, atpD	F-type H+/Na+-transporting ATPase subunit beta	1.37213	1.52537	1.17384	freshwater
K02113	ATPF1D, atpH	F-type H+-transporting ATPase subunit delta	1.02856	1.11356	0.88546	freshwater
K02114	ATPF1E, atpC	F-type H+-transporting ATPase subunit epsilon	1.02297	1.11914	0.911404	freshwater
K02115	ATPF1G, atpG	F-type H+-transporting ATPase subunit gamma	1.14728	1.33682	1.01421	freshwater
K02116	atpI	ATP synthase protein I	0.361077	0.370116	0.312864	freshwater
K02117	ATPVA, ntpA, atpA	V/A-type H+/Na+-transporting ATPase subunit A	0.0366028	0.0656771	0.236498	saline
K02118	ATPVB, ntpB, atpB	V/A-type H+/Na+-transporting ATPase subunit B	0.0294808	0.0573183	0.215384	saline
K02119	ATPVC, ntpC, atpC	V/A-type H+/Na+-transporting ATPase subunit C	0.0038301	0.0111117	0.139957	saline
K02120	ATPVD, ntpD, atpD	V/A-type H+/Na+-transporting ATPase subunit D	0.0234967	0.048643	0.194322	saline
K02121	ATPVE, ntpE, atpE	V/A-type H+/Na+-transporting ATPase subunit E	0.00777359	0.0199579	0.145841	saline
K02122	ATPVF, ntpF, atpF	V/A-type H+/Na+-transporting ATPase subunit F	0.0029018	0.00898572	0.122123	saline
K02123	ATPVI, ntpI, atpI	V/A-type H+/Na+-transporting ATPase subunit I	0.0304817	0.0613804	0.227232	saline
K02124	ATPVK, ntpK, atpK	V/A-type H+/Na+-transporting ATPase subunit K	0.0237561	0.0512016	0.187356	saline
K02126	ATPeF0A, MTATP6, ATP6	F-type H+-transporting ATPase subunit a	0.018786	0.0246684	0.0236239	NA
K02128	ATPeF0C, ATP5G, ATP9	F-type H+-transporting ATPase subunit c	0.0570074	0.0423901	0.0280765	freshwater
K02131	ATPeF0F6, ATP5J	F-type H+-transporting ATPase subunit 6	0.000693311	0.00599008	0.00153845	NA
K02132	ATPeF1A, ATP5A1, ATP1	F-type H+-transporting ATPase subunit alpha	0.0119573	0.0103986	0.0171859	NA
K02133	ATPeF1B, ATP5B, ATP2	F-type H+-transporting ATPase subunit beta	0.0114751	0.0119921	0.0157155	NA
K02134	ATPeF1D, ATP5D, ATP16	F-type H+-transporting ATPase subunit delta	0	0.00162902	0.00332714	saline
K02137	ATPeF0O, ATP5O, ATP5	F-type H+-transporting ATPase subunit O	0.00127744	0	0	freshwater
K02138	ATPeF0D, ATP5H, ATP7	F-type H+-transporting ATPase subunit d	0.000112309	0.000529716	0	NA
K02144	ATPeV1H	V-type H+-transporting ATPase subunit H	0.000599059	0.0131489	0.00630471	saline
K02145	ATPeV1A, ATP6A	V-type H+-transporting ATPase subunit A	0.013999	0.00995954	0.0065503	freshwater
K02146	ATPeV0D, ATP6D	V-type H+-transporting ATPase subunit d	0.00607272	0.00275054	0.0076852	NA
K02147	ATPeV1B, ATP6B	V-type H+-transporting ATPase subunit B	0.0119943	0.00363903	0.00238726	freshwater
K02148	ATPeV1C, ATP6C	V-type H+-transporting ATPase subunit C	0.00066119	0	0.00124015	NA
K02149	ATPeV1D, ATP6M	V-type H+-transporting ATPase subunit D	0.000839563	0	0	NA
K02150	ATPeV1E, ATP6E	V-type H+-transporting ATPase subunit E	0	0.00447747	0.000545058	NA
K02151	ATPeV1F, ATP6S14	V-type H+-transporting ATPase subunit F	0.00329922	0.00105317	0.000168067	freshwater
K02153	ATPeV0E, ATP6H	V-type H+-transporting ATPase subunit e	0	0.00299091	0.000168067	NA
K02154	ATPeV0A, ATP6N	V-type H+-transporting ATPase subunit a	0.0241164	0.0320848	0.0075063	freshwater
K02155	ATPeV0C, ATP6L	V-type H+-transporting ATPase 16kDa proteolipid subunit	0.00437903	0.000132908	0.000794118	freshwater
K02156	AUB, PIWI	aubergine	0.0264636	0.0241488	0.0110935	freshwater
K02157	AXIN1	axin 1	0.00181299	0.0061936	0.000526663	NA
K02159	BAX	apoptosis regulator BAX	0	0	0.000645161	NA
K02160	accB, bccP	acetyl-CoA carboxylase biotin carboxyl carrier protein	0.913291	0.910742	0.847436	freshwater
K02164	norE	nitric oxide reductase NorE protein	0.0121424	0.0216007	0.00947932	NA
K02165	DKK1_2_4	dickkopf 1/2/4	0.00571648	0.00730617	0.00194914	freshwater
K02166	SFRP1	secreted frizzled-related protein 1	0.000410896	0	0	NA
K02167	betI	TetR/AcrR family transcriptional regulator, transcriptional repressor of bet genes	0.113793	0.195436	0.289568	saline
K02168	betT, betS	choline/glycine/proline betaine transport protein	0.181238	0.26497	0.651962	saline
K02169	bioC	malonyl-CoA O-methyltransferase	0.318218	0.237071	0.268332	freshwater
K02170	bioH	pimeloyl-[acyl-carrier protein] methyl ester esterase	0.0773891	0.0765007	0.107595	NA
K02171	blaI	BlaI family transcriptional regulator, penicillinase repressor	0.089806	0.0794021	0.0989957	NA
K02172	blaR1	bla regulator protein blaR1	0.0239616	0.0151381	0.00448638	freshwater
K02173	yggC	putative kinase	0.00238328	0.00200523	0.000263158	freshwater
K02178	BUB1	checkpoint serine/threonine-protein kinase	0.00316881	0.00319021	0.000176991	freshwater
K02179	BUB2	cell cycle arrest protein BUB2	0.00219059	0.000598772	0.0058398	NA
K02180	BUB3	cell cycle arrest protein BUB3	0.00104272	0.00295342	0.00110663	NA
K02182	caiC	carnitine-CoA ligase	0.237755	0.30874	0.178921	freshwater
K02183	CALM	calmodulin	0.00910439	0.0056329	0.0169242	NA
K02184	FMN2	formin 2	0.00433309	0.00798227	0.00318364	NA
K02185	SFRP4	secreted frizzled-related protein 4	0	0.000253586	0	NA
K02186	CASP2	caspase 2	0	0	0.00129286	NA
K02187	CASP3	caspase 3	0	0	0	NA
K02188	cbiD	cobalt-precorrin-5B (C1)-methyltransferase	0.0853002	0.0960911	0.0536897	freshwater
K02189	cbiG	cobalt-precorrin 5A hydrolase	0.0482553	0.0584006	0.136523	saline
K02190	cbiK	sirohydrochlorin cobaltochelatase	0	0.000658762	0.00115738	NA
K02191	cbiT	cobalt-precorrin-6B (C15)-methyltransferase	0.0663662	0.0409855	0.0875265	NA
K02192	bfd	bacterioferritin-associated ferredoxin	0.14024	0.078727	0.149814	NA
K02193	ccmA	heme exporter protein A	0.357494	0.297674	0.405825	NA
K02194	ccmB	heme exporter protein B	0.504809	0.424663	0.439904	freshwater
K02195	ccmC	heme exporter protein C	0.581011	0.489861	0.493166	freshwater
K02196	ccmD	heme exporter protein D	0.15348	0.0913446	0.156498	NA
K02197	ccmE	cytochrome c-type biogenesis protein CcmE	0.366029	0.318727	0.406631	NA
K02198	ccmF	cytochrome c-type biogenesis protein CcmF	0.743919	0.674206	0.64346	freshwater
K02199	ccmG, dsbE	cytochrome c biogenesis protein CcmG, thiol:disulfide interchange protein DsbE	0.400696	0.331542	0.400334	NA
K02200	ccmH	cytochrome c-type biogenesis protein CcmH	0.658834	0.536291	0.674636	NA
K02201	E2.7.7.3B	pantetheine-phosphate adenylyltransferase	0.00179824	0.00368386	0.146686	saline
K02202	CDK7	cyclin-dependent kinase 7	0.00593912	0.00133081	0	freshwater
K02203	thrH	phosphoserine / homoserine phosphotransferase	0.104745	0.103437	0.16093	NA
K02204	thrB2	homoserine kinase type II	0.403448	0.255571	0.273947	freshwater
K02205	rocE, rocC	arginine/ornithine permease	0.00164675	0.000475467	0	NA
K02206	CDK2	cyclin-dependent kinase 2	0	0.00610134	0.0104122	saline
K02207	UBE2R, UBC3, CDC34	ubiquitin-conjugating enzyme E2 R	0.00262823	0.0249973	0.01341	saline
K02208	CDK8_11	cyclin-dependent kinase 8/11	0.00432411	0.00385924	0.00204199	NA
K02209	MCM5, CDC46	DNA replication licensing factor MCM5	0.0128154	0.0103073	0.0108193	NA
K02210	MCM7, CDC47	DNA replication licensing factor MCM7	0.00536697	0.000263793	0.000263158	freshwater
K02211	CDK9	cyclin-dependent kinase 9	0	0.0004987	0.000516338	NA
K02212	MCM4, CDC54	DNA replication licensing factor MCM4	0.00182494	0.00972306	0.00378249	NA
K02213	CDC6	cell division control protein 6	0.000788486	0	0	NA
K02214	CDC7	cell division control protein 7	0	0.0001665	0.00170415	NA
K02216	CHEK1	serine/threonine-protein kinase CHEK1	0	0.000529734	0	NA
K02217	ftnA, ftn	ferritin	0.0986738	0.112144	0.0586579	freshwater
K02218	CSNK1, CKI	casein kinase 1	0.00123195	0	0.00129286	NA
K02219	CKS1	cyclin-dependent kinase regulatory subunit CKS1	0.000423929	0.000651049	0	NA
K02221	yggT	YggT family protein	0.805964	0.827708	0.709551	freshwater
K02223	CLOCK, KAT13D	circadian locomoter output cycles kaput protein	0.00277078	0.000730524	0.0058398	NA
K02224	cobB-cbiA	cobyrinic acid a,c-diamide synthase	0.221733	0.273813	0.354077	saline
K02225	cobC1, cobC	cobalamin biosynthesis protein CobC	0.0810711	0.107429	0.170459	saline
K02226	cobC, phpB	alpha-ribazole phosphatase	0.217268	0.241057	0.23564	NA
K02227	cbiB, cobD	adenosylcobinamide-phosphate synthase	0.402928	0.36157	0.424043	NA
K02228	cobF	precorrin-6A synthase	0.0830261	0.122267	0.125977	NA
K02229	cobG	precorrin-3B synthase	0.0758849	0.114829	0.132565	saline
K02230	cobN	cobaltochelatase CobN	0.286962	0.320492	0.41668	NA
K02231	cobP, cobU	adenosylcobinamide kinase / adenosylcobinamide-phosphate guanylyltransferase	0.366437	0.343306	0.248951	freshwater
K02232	cobQ, cbiP	adenosylcobyric acid synthase	0.28948	0.302041	0.442641	saline
K02233	E2.7.8.26, cobS, cobV	adenosylcobinamide-GDP ribazoletransferase	0.45881	0.415609	0.379147	freshwater
K02234	cobW	cobalamin biosynthesis protein CobW	0.184546	0.205539	0.188277	NA
K02236	comC	leader peptidase (prepilin peptidase) / N-methyltransferase	0.00560523	0.00186834	0.00394753	NA
K02237	comEA	competence protein ComEA	0.720231	0.894117	0.663465	freshwater
K02238	comEC	competence protein ComEC	1.24902	1.57981	1.31763	NA
K02239	comER	competence protein ComER	0	0.000189394	0	NA
K02240	comFA	competence protein ComFA	0.00924772	0.00641283	0.0028	NA
K02241	comFB	competence protein ComFB	0	0.000329381	0.000416667	NA
K02242	comFC	competence protein ComFC	0.00725347	0.00218193	0.0025516	NA
K02243	comGA	competence protein ComGA	0.000168464	0.00167954	0.00176961	NA
K02244	comGB	competence protein ComGB	0.000168464	0.00167954	0.00176961	NA
K02245	comGC	competence protein ComGC	0.00440758	0.00144771	0.00140686	NA
K02248	comGF	competence protein ComGF	0	0.00016469	0.000416667	NA
K02250	comK	competence protein ComK	0.0024045	0.00116639	0.000529412	NA
K02255	ftnB	ferritin-like protein 2	0.00238328	0.000476582	0	freshwater
K02256	COX1	cytochrome c oxidase subunit 1	0.0467982	0.0695128	0.0411247	NA
K02257	COX10, ctaB, cyoE	heme o synthase	1.1573	1.20212	1.09877	freshwater
K02258	COX11, ctaG	cytochrome c oxidase assembly protein subunit 11	0.363152	0.333671	0.342922	NA
K02259	COX15, ctaA	heme a synthase	1.09968	1.15302	1.03336	freshwater
K02261	COX2	cytochrome c oxidase subunit 2	0.0138821	0.030465	0.0208891	NA
K02262	COX3	cytochrome c oxidase subunit 3	0.024036	0.0289809	0.0203333	NA
K02263	COX4	cytochrome c oxidase subunit 4	0	0.000313587	0	NA
K02264	COX5A	cytochrome c oxidase subunit 5a	0.000540437	0	0	NA
K02265	COX5B	cytochrome c oxidase subunit 5b	0	0.000421621	0.000349672	NA
K02266	COX6A	cytochrome c oxidase subunit 6a	0.0015568	0	0	freshwater
K02267	COX6B	cytochrome c oxidase subunit 6b	0	0	0.00048534	NA
K02268	COX6C	cytochrome c oxidase subunit 6c	0	0.00312559	0.00110663	NA
K02272	COX7C	cytochrome c oxidase subunit 7c	0	0.00524318	0.004659	saline
K02274	coxA, ctaD	cytochrome c oxidase subunit I	1.59373	1.68086	1.49577	freshwater
K02275	coxB, ctaC	cytochrome c oxidase subunit II	1.32494	1.39439	1.30949	NA
K02276	coxC, ctaE	cytochrome c oxidase subunit III	1.34835	1.40746	1.15743	freshwater
K02277	coxD, ctaF	cytochrome c oxidase subunit IV	0.272027	0.290663	0.205501	freshwater
K02278	cpaA, tadV	prepilin peptidase CpaA	0.211125	0.196957	0.205002	NA
K02279	cpaB, rcpC	pilus assembly protein CpaB	0.250167	0.273308	0.330558	NA
K02280	cpaC, rcpA	pilus assembly protein CpaC	0.284402	0.309437	0.372154	NA
K02281	cpaD	pilus assembly protein CpaD	0.114249	0.0538905	0.0490863	freshwater
K02282	cpaE, tadZ	pilus assembly protein CpaE	0.233672	0.254646	0.261283	NA
K02283	cpaF, tadA	pilus assembly protein CpaF	0.797311	1.09024	0.866616	NA
K02284	cpcA	phycocyanin alpha chain	0.0676464	0.0439206	0.00854439	freshwater
K02285	cpcB	phycocyanin beta chain	0.127925	0.094973	0.0131104	freshwater
K02286	cpcC	phycocyanin-associated rod linker protein	0.01079	0.00519143	0.00188043	freshwater
K02287	cpcD	phycocyanin-associated, rod	0.00350282	0	0.000930876	NA
K02288	cpcE	phycocyanobilin lyase subunit alpha	0.0674965	0.0392451	0.0040153	freshwater
K02289	cpcF	phycocyanobilin lyase subunit beta	0.059503	0.0360656	0.00346955	freshwater
K02290	cpcG	phycobilisome rod-core linker protein	0.128016	0.0853944	0.0094496	freshwater
K02291	crtB	15-cis-phytoene synthase	1.27626	1.34422	1.21567	freshwater
K02292	crtO	beta-carotene ketolase (CrtO type)	0.000515	0.000323478	0.000822152	NA
K02293	PDS, crtP	15-cis-phytoene desaturase	0.0829077	0.0514353	0.00841937	freshwater
K02294	crtR	beta-carotene hydroxylase	0.159518	0.0927916	0.0153987	freshwater
K02295	CRY	cryptochrome	0.00272085	0.0135127	0.00625632	NA
K02296	ARNTL, BMAL1, CYC	aryl hydrocarbon receptor nuclear translocator-like protein 1	0.00299719	0.000380801	0.000166667	freshwater
K02297	cyoA	cytochrome o ubiquinol oxidase subunit II	0.125077	0.0794344	0.0977892	NA
K02298	cyoB	cytochrome o ubiquinol oxidase subunit I	0.156207	0.091586	0.116799	NA
K02299	cyoC	cytochrome o ubiquinol oxidase subunit III	0.111834	0.0649689	0.0783245	NA
K02300	cyoD	cytochrome o ubiquinol oxidase subunit IV	0.097229	0.0589062	0.0733237	NA
K02302	cysG	uroporphyrin-III C-methyltransferase / precorrin-2 dehydrogenase / sirohydrochlorin ferrochelatase	0.30799	0.272778	0.416596	NA
K02303	cobA	uroporphyrin-III C-methyltransferase	0.363324	0.351882	0.333501	NA
K02305	norC	nitric oxide reductase subunit C	0.00981666	0.0284298	0.063243	saline
K02310	DFFA, DFF45	DNA fragmentation factor, 45 kD, alpha subunit	0	0.000629339	0.000431818	NA
K02313	dnaA	chromosomal replication initiator protein	1.34842	1.49199	1.18893	freshwater
K02314	dnaB	replicative DNA helicase	1.57204	2.10408	1.77889	NA
K02315	dnaC	DNA replication protein DnaC	0.0830754	0.0987675	0.090238	NA
K02316	dnaG	DNA primase	1.39127	1.55688	1.48219	NA
K02317	dnaT	DNA replication protein DnaT	0.00294163	0.00193274	0.00197129	NA
K02318	COASY	phosphopantetheine adenylyltransferase / dephospho-CoA kinase	0.00540363	0	0.00081838	freshwater
K02319	pol	DNA polymerase, archaea type	0.105053	0.272081	0.516658	saline
K02320	POLA1	DNA polymerase alpha subunit A	0.000864122	0.0199281	0.00742215	saline
K02321	POLA2	DNA polymerase alpha subunit B	0.000899986	0.00366721	0	NA
K02322	polC	DNA polymerase II large subunit	0.00238671	0.00560814	0.255734	saline
K02323	polB	DNA polymerase II small subunit	0.00371271	0.00992058	0.177997	saline
K02324	POLE	DNA polymerase epsilon subunit 1	0.00329556	0.00919152	0.0107964	saline
K02325	POLE2	DNA polymerase epsilon subunit 2	0.0015033	0	0	NA
K02326	POLE3	DNA polymerase epsilon subunit 3	0	0	0	NA
K02327	POLD1	DNA polymerase delta subunit 1	0.0346037	0.10867	0.0633282	saline
K02328	POLD2	DNA polymerase delta subunit 2	0.00213394	0.000325066	0	freshwater
K02329	FZD3	frizzled 3	0.00137644	0	0.000965439	NA
K02330	POLB	DNA polymerase beta	0.00352214	0.0213524	0.0166617	saline
K02331	POL5, MYBBP1A	DNA polymerase phi	0.00081134	0.00215211	0.0019267	NA
K02332	POLG	DNA polymerase gamma 1	0.0156616	0.0496438	0.015888	NA
K02334	dpo	DNA polymerase bacteriophage-type	0.121373	0.480652	0.421574	saline
K02335	polA	DNA polymerase I	2.03636	2.64285	2.1824	NA
K02336	polB	DNA polymerase II	0.0191646	0.032495	0.0475943	saline
K02337	dnaE	DNA polymerase III subunit alpha	1.82672	2.03804	1.60554	freshwater
K02338	dnaN	DNA polymerase III subunit beta	1.35332	1.58916	1.22016	freshwater
K02339	holC	DNA polymerase III subunit chi	0.368844	0.293411	0.403086	NA
K02340	holA	DNA polymerase III subunit delta	1.04566	1.16496	0.956059	freshwater
K02341	holB	DNA polymerase III subunit delta'	1.11459	1.22659	0.999033	freshwater
K02342	dnaQ	DNA polymerase III subunit epsilon	1.84031	2.40187	2.27347	NA
K02343	dnaX	DNA polymerase III subunit gamma/tau	1.27454	1.46757	1.17132	freshwater
K02344	holD	DNA polymerase III subunit psi	0.00238328	0.00353018	0.0036246	NA
K02345	holE	DNA polymerase III subunit theta	0.00238328	0.000476582	0	freshwater
K02346	dinB	DNA polymerase IV	1.08209	1.03132	0.921052	freshwater
K02347	polX, dpx	DNA polymerase (family X)	0.284742	0.280399	0.314887	NA
K02348	elaA	ElaA protein	0.147655	0.218756	0.25436	saline
K02349	POLQ	DNA polymerase theta	0.00180935	0.000871561	0.00151023	NA
K02350	REV3L, POLZ	DNA polymerase zeta	0.00745899	0.0264931	0.00981524	NA
K02351	K02351	putative membrane protein	0.102181	0.16262	0.177917	saline
K02352	drp35	lactonase	0.00186284	0.000766794	0	NA
K02353	DVL	segment polarity protein dishevelled	0.00981069	0.0162907	0.00816069	NA
K02354	FZD4, fz4, CD344	frizzled 4	0.00226577	0	0	freshwater
K02355	fusA, GFM, EFG	elongation factor G	1.47594	1.70873	1.27858	freshwater
K02356	efp	elongation factor P	1.14244	1.23375	1.00008	freshwater
K02357	tsf, TSFM	elongation factor Ts	1.17302	1.21792	1.00317	freshwater
K02358	tuf, TUFM	elongation factor Tu	1.70093	2.0583	1.75383	NA
K02359	EGH	beta-1,4-mannosyltransferase	0.000171527	0.00507959	0.00244394	saline
K02361	entC	isochorismate synthase	0.15517	0.179837	0.129347	NA
K02362	entD	enterobactin synthetase component D	0.0128655	0.00528615	0.0127111	NA
K02363	entE, dhbE, vibE, mxcE	2,3-dihydroxybenzoate---[aryl-carrier protein] ligase	0.0234557	0.0130212	0.00698336	freshwater
K02364	entF	L-serine---[L-seryl-carrier protein] ligase	0.00978303	0.00216835	0.00366134	NA
K02365	ESP1	separase	0.00247229	0.000824938	0	freshwater
K02366	EXT1	glucuronyl/N-acetylglucosaminyl transferase EXT1	0.00457882	0.0376609	0.0295353	saline
K02367	EXT2	glucuronyl/N-acetylglucosaminyl transferase EXT2	0	0	0.000843713	NA
K02370	EXTL3	alpha-1,4-N-acetylglucosaminyltransferase EXTL3	0.00313726	0.00348482	0.0128341	saline
K02371	fabK	enoyl-[acyl-carrier protein] reductase II	0.316426	0.250048	0.18153	freshwater
K02372	fabZ	3-hydroxyacyl-[acyl-carrier-protein] dehydratase	0.83069	0.71006	0.650399	freshwater
K02374	PTPN13, FAP-1	tyrosine-protein phosphatase non-receptor type 13	0.00165462	0.00347674	0.0048266	NA
K02375	FZD5_8, fz2	frizzled 5/8	0.00660351	0.0134221	0.0115012	NA
K02376	FZD6	frizzled 6	0.00163646	0	0.00048534	NA
K02377	TSTA3, fcl	GDP-L-fucose synthase	0.934964	1.94143	1.60603	saline
K02379	fdhD	FdhD protein	0.532168	0.46421	0.363007	freshwater
K02380	fdhE	FdhE protein	0.036262	0.0167218	0.0149167	freshwater
K02381	fdrA	FdrA protein	0.0570997	0.117219	0.0689319	NA
K02383	flbB	flagellar protein FlbB	0	0	0	NA
K02385	flbD	flagellar protein FlbD	0.00972052	0.0145377	0.00610691	NA
K02386	flgA	flagellar basal body P-ring formation protein FlgA	0.218667	0.242914	0.302675	NA
K02387	flgB	flagellar basal-body rod protein FlgB	0.363788	0.358207	0.405873	NA
K02388	flgC	flagellar basal-body rod protein FlgC	0.373699	0.391441	0.419541	NA
K02389	flgD	flagellar basal-body rod modification protein FlgD	0.373451	0.411118	0.436039	NA
K02390	flgE	flagellar hook protein FlgE	0.49429	0.577104	0.54127	NA
K02391	flgF	flagellar basal-body rod protein FlgF	0.376856	0.399319	0.419155	NA
K02392	flgG	flagellar basal-body rod protein FlgG	0.41028	0.465546	0.469268	NA
K02393	flgH	flagellar L-ring protein FlgH	0.385942	0.377789	0.40396	NA
K02394	flgI	flagellar P-ring protein FlgI	0.445773	0.392338	0.438894	NA
K02395	flgJ	peptidoglycan hydrolase FlgJ	0.31495	0.333235	0.424352	NA
K02396	flgK	flagellar hook-associated protein 1	0.487684	0.512451	0.517462	NA
K02397	flgL	flagellar hook-associated protein 3 FlgL	0.389301	0.427895	0.424822	NA
K02398	flgM	negative regulator of flagellin synthesis FlgM	0.0403225	0.0451637	0.0714498	NA
K02399	flgN	flagellar biosynthesis protein FlgN	0.00818171	0.00843456	0.00826793	NA
K02400	flhA	flagellar biosynthesis protein FlhA	0.536806	0.446598	0.540205	NA
K02401	flhB	flagellar biosynthesis protein FlhB	0.446419	0.390989	0.430184	NA
K02402	flhC	flagellar transcriptional activator FlhC	0.044031	0.0388891	0.0614955	NA
K02403	flhD	flagellar transcriptional activator FlhD	0.0387737	0.0318313	0.0536441	NA
K02404	flhF	flagellar biosynthesis protein FlhF	0.221824	0.150013	0.209445	NA
K02405	fliA, whiG	RNA polymerase sigma factor FliA	0.491081	0.414507	0.315246	freshwater
K02406	fliC, hag	flagellin	1.04895	1.44754	1.16795	NA
K02407	fliD	flagellar hook-associated protein 2	0.296887	0.388431	0.377755	NA
K02408	fliE	flagellar hook-basal body complex protein FliE	0.348923	0.350479	0.371397	NA
K02409	fliF	flagellar M-ring protein FliF	0.422642	0.410127	0.506866	NA
K02410	fliG	flagellar motor switch protein FliG	0.399182	0.419687	0.477815	NA
K02411	fliH	flagellar assembly protein FliH	0.186176	0.111305	0.177099	NA
K02412	fliI	flagellum-specific ATP synthase	0.430946	0.407951	0.465769	NA
K02413	fliJ	flagellar protein FliJ	0.0802774	0.0446997	0.0917831	NA
K02414	fliK	flagellar hook-length control protein FliK	0.112722	0.154909	0.250915	saline
K02415	fliL	flagellar protein FliL	0.30587	0.32643	0.462405	saline
K02416	fliM	flagellar motor switch protein FliM	0.356938	0.338869	0.392377	NA
K02417	fliN	flagellar motor switch protein FliN	0.438794	0.337937	0.400504	NA
K02418	fliO, fliZ	flagellar protein FliO/FliZ	0.115527	0.0879575	0.149665	NA
K02419	fliP	flagellar biosynthesis protein FliP	0.43516	0.348737	0.411523	NA
K02420	fliQ	flagellar biosynthesis protein FliQ	0.36384	0.339298	0.384232	NA
K02421	fliR	flagellar biosynthesis protein FliR	0.367369	0.365366	0.410795	NA
K02422	fliS	flagellar secretion chaperone FliS	0.232066	0.255539	0.273547	NA
K02423	fliT	flagellar protein FliT	0.0160115	0.00272131	0.00575504	freshwater
K02424	fliY, tcyA	L-cystine transport system substrate-binding protein	0.0446462	0.078818	0.0526355	NA
K02426	sufE	cysteine desulfuration protein SufE	0.450589	0.704801	0.756971	saline
K02427	rlmE, rrmJ, ftsJ	23S rRNA (uridine2552-2'-O)-methyltransferase	0.453625	0.349433	0.644582	saline
K02429	fucP	MFS transporter, FHS family, L-fucose permease	0.430014	0.336351	0.227844	freshwater
K02430	fucR	DeoR family transcriptional regulator, L-fucose operon activator	0.00476657	0.00154781	0	freshwater
K02431	fucU, FUOM	L-fucose mutarotase	0.173988	0.262552	0.195277	NA
K02432	FZD1_7, fz	frizzled 1/7	0.000112309	0.00659998	0.000611998	NA
K02433	gatA, QRSL1	aspartyl-tRNA(Asn)/glutamyl-tRNA(Gln) amidotransferase subunit A	2.03891	2.14894	2.03391	freshwater
K02434	gatB, PET112	aspartyl-tRNA(Asn)/glutamyl-tRNA(Gln) amidotransferase subunit B	1.35679	1.34459	1.21601	freshwater
K02435	gatC, GATC	aspartyl-tRNA(Asn)/glutamyl-tRNA(Gln) amidotransferase subunit C	1.02247	1.06074	0.936058	freshwater
K02436	gatR	DeoR family transcriptional regulator, galactitol utilization operon repressor	0.00476657	0.000953163	0	freshwater
K02437	gcvH, GCSH	glycine cleavage system H protein	1.07405	1.12731	1.09193	freshwater
K02438	glgX	glycogen debranching enzyme	0.0621105	0.147265	0.0583734	NA
K02439	glpE	thiosulfate sulfurtransferase	0.0125946	0.0178534	0.0342302	saline
K02440	GLPF	glycerol uptake facilitator protein	0.1349	0.174784	0.17527	NA
K02441	glpG	GlpG protein	0.0352284	0.0650385	0.145877	saline
K02442	glpM	membrane protein GlpM	0.0016612	0.00296177	0.00204957	NA
K02443	glpP	glycerol uptake operon antiterminator	0.00947374	0.0895463	0.0524522	saline
K02444	glpR	DeoR family transcriptional regulator, glycerol-3-phosphate regulon repressor	0.159327	0.241576	0.541105	saline
K02445	glpT	MFS transporter, OPA family, glycerol-3-phosphate transporter	0.0629919	0.0312514	0.0165736	freshwater
K02446	glpX	fructose-1,6-bisphosphatase II	0.335999	0.455976	0.290874	NA
K02448	norD	nitric oxide reductase NorD protein	0.103448	0.219091	0.207106	saline
K02449	CDK10	cyclin-dependent kinase 10	0.00167642	0.00885171	0.00264979	NA
K02450	gspA	general secretion pathway protein A	0.1894	0.232131	0.213055	NA
K02451	gspB	general secretion pathway protein B	0.00978868	0.0261247	0.0287142	saline
K02452	gspC	general secretion pathway protein C	0.109518	0.0721934	0.0885761	NA
K02453	gspD	general secretion pathway protein D	0.751149	0.634034	0.408633	freshwater
K02454	gspE	general secretion pathway protein E	0.720804	0.566574	0.434255	freshwater
K02455	gspF	general secretion pathway protein F	0.420087	0.349029	0.290293	freshwater
K02456	gspG	general secretion pathway protein G	0.580768	0.528625	0.369789	freshwater
K02457	gspH	general secretion pathway protein H	0.157592	0.130687	0.0940034	freshwater
K02458	gspI	general secretion pathway protein I	0.210403	0.138778	0.140758	freshwater
K02459	gspJ	general secretion pathway protein J	0.255591	0.162848	0.17597	freshwater
K02460	gspK	general secretion pathway protein K	0.333667	0.248854	0.199733	freshwater
K02461	gspL	general secretion pathway protein L	0.155584	0.123908	0.101201	freshwater
K02462	gspM	general secretion pathway protein M	0.0424436	0.0267431	0.0210779	freshwater
K02463	gspN	general secretion pathway protein N	0.134877	0.0923522	0.0507996	freshwater
K02464	gspO	general secretion pathway protein O	0.00238328	0.000476582	0	freshwater
K02466	gutM	glucitol operon activator protein	0.00624913	0.00832573	0.0137435	saline
K02467	gutQ	arabinose 5-phosphate isomerase	0.00476657	0.00120675	0.00161693	NA
K02468	srlR, gutR	DeoR family transcriptional regulator, glucitol operon repressor	0.00238328	0.000730168	0.00161693	NA
K02469	gyrA	DNA gyrase subunit A	1.84914	2.11447	1.72222	freshwater
K02470	gyrB	DNA gyrase subunit B	1.77854	2.07605	1.79088	NA
K02471	bacA, bclA	vitamin B12/bleomycin/antimicrobial peptide transport system ATP-binding/permease protein	0.288022	0.106469	0.0958865	freshwater
K02472	wecC	UDP-N-acetyl-D-mannosaminuronic acid dehydrogenase	0.243785	0.533865	0.489267	saline
K02473	wbpP	UDP-N-acetylglucosamine/UDP-N-acetylgalactosamine 4-epimerase	0.121899	0.327093	0.29686	saline
K02474	wbpO	UDP-N-acetyl-D-glucosamine/UDP-N-acetyl-D-galactosamine dehydrogenase	0.395998	1.02548	1.37883	saline
K02476	K02476	two-component system, CitB family, sensor kinase	0.0282959	0.0811042	0.123336	saline
K02477	K02477	two-component system, LytTR family, response regulator	0.47031	0.59149	0.395836	NA
K02478	K02478	two-component system, LytTR family, sensor kinase	0.144742	0.137817	0.117174	NA
K02480	K02480	two-component system, NarL family, sensor kinase	0.0326634	0.0368273	0.0464965	NA
K02481	flgR	two-component system, NtrC family, response regulator	0.0782424	0.0560605	0.0834225	NA
K02482	flgS	two-component system, NtrC family, sensor kinase	0.154263	0.32142	0.251162	NA
K02483	K02483	two-component system, OmpR family, response regulator	1.36734	1.3097	1.46615	NA
K02484	K02484	two-component system, OmpR family, sensor kinase	0.431372	0.517926	0.403452	NA
[truncated: 13,945 more rows]

## Sheet: S3 MAGs
Table S3. Genomic features of the 8,271 TPLM MAGs.
Lake	Genome ID	species-like OTU	eLMSG Genome ID	Private link	Domain	Phylum	Class	Order	Family	Genus	Species	Completeness	Contamination	Quality	Assembled size (bp)	Estimated genome size (bp)	N50 (bp)	Number of contigs	Number of genes	GC (%)	Coding density (%)	C-ARSC	N-ARSC	Optimal growth temperature	CAZY gene per Mb
TPLM-10-1	TPLM-10-1.concoct.023	1117	LMSG_G000014025.1	https://www.biosino.org/elmsg/record/MSG086874?code=1856	Bacteria	Verrucomicrobiota	Verrucomicrobiae	Verrucomicrobiales	Akkermansiaceae	UBA1315		96.8	1.36	90	4447159	4.53052e+06	16886	424	4221	58.7572	89.1482	2.89827	0.37558	25.47	67.2339
TPLM-10-1	TPLM-10-1.concoct.030_sub	2153	LMSG_G000014026.1	https://www.biosino.org/elmsg/record/MSG086875?code=8796	Bacteria	Actinobacteriota	Actinobacteria	Actinomycetales	Microbacteriaceae	Pontimonas		55.05	0.68	51.65	640164	1.14869e+06	2842	233	824	58.0339	94.6036	2.79814	0.324989	26.74	21.8694
TPLM-10-1	TPLM-10-1.concoct.039_sub	870	LMSG_G000014027.1	https://www.biosino.org/elmsg/record/MSG086876?code=6656	Bacteria	Proteobacteria	Gammaproteobacteria	Burkholderiales				95.11	1.2	89.11	1676884	1.74113e+06	10257	226	1612	44.2109	88.4536	2.94937	0.333338	26.95	29.2209
TPLM-10-1	TPLM-10-1.concoct.048_sub	1796	LMSG_G000014028.1	https://www.biosino.org/elmsg/record/MSG086877?code=3196	Bacteria	Proteobacteria	Alphaproteobacteria	Rhizobiales	Beijerinckiaceae	Salinarimonas		88.61	1.57	80.76	4409275	4.88942e+06	9822	562	4535	63.4624	88.4173	2.81798	0.36291	28.86	26.535
TPLM-10-1	TPLM-10-1.concoct.085_sub	393	LMSG_G000014029.1	https://www.biosino.org/elmsg/record/MSG086878?code=5704	Bacteria	Bacteroidota	Bacteroidia	Chitinophagales	Saprospiraceae			100	8.31	58.45	3873397	3.57621e+06	19714	287	3397	38.3376	88.1086	3.09311	0.335435	29.54	40.5329
TPLM-10-1	TPLM-10-1.concoct.086_sub	1811	LMSG_G000014030.1	https://www.biosino.org/elmsg/record/MSG086879?code=3876	Bacteria	Proteobacteria	Alphaproteobacteria	Rhizobiales	Xanthobacteraceae	Afipia	Afipia sp000497575	74.37	8.76	30.57	3379057	4.06479e+06	3566	1030	4002	61.4804	88.1627	2.83284	0.360752	27.03	23.3793
TPLM-10-1	TPLM-10-1.concoct.111_sub	819	LMSG_G000014031.1	https://www.biosino.org/elmsg/record/MSG086880?code=9224	Bacteria	Proteobacteria	Gammaproteobacteria	Pseudomonadales	Halieaceae	Haliea		92.57	7.17	56.72	3152485	3.1607e+06	15755	286	3117	63.0213	93.0765	2.85395	0.364441	25.31	25.3768
TPLM-10-1	TPLM-10-1.concoct.113_sub	352	LMSG_G000014032.1	https://www.biosino.org/elmsg/record/MSG086881?code=3508	Bacteria	Bacteroidota	Bacteroidia	Cytophagales	Cyclobacteriaceae	Lunatimonas		97.57	4.91	73.02	6348605	6.19497e+06	16904	535	5903	41.5719	86.7216	3.0765	0.334767	26.38	57.3354
TPLM-10-1	TPLM-10-1.concoct.119_sub	1331	LMSG_G000014033.1	https://www.biosino.org/elmsg/record/MSG086882?code=1484	Bacteria	Bacteroidota	Rhodothermia	Balneolales				59.11	3.01	44.06	2444380	3.93493e+06	3055	847	2440	51.8043	89.7066	2.97836	0.352366	27.91	46.6376
TPLM-10-1	TPLM-10-1.concoct.122_sub	269	LMSG_G000014034.1	https://www.biosino.org/elmsg/record/MSG086883?code=7352	Bacteria	Bacteroidota	Bacteroidia	UBA7662	UBA7662	UBA7662		89.35	0.71	85.8	2567151	2.85049e+06	37945	151	2403	50.6364	91.9837	3.01399	0.345691	30.42	50.2503
TPLM-10-1	TPLM-10-1.concoct.139_sub	1732	LMSG_G000014035.1	https://www.biosino.org/elmsg/record/MSG086884?code=4212	Bacteria	Proteobacteria	Alphaproteobacteria	Rhodobacterales	Rhodobacteraceae	Pararhodobacter		96.32	2.22	85.22	3348859	3.39848e+06	18249	282	3390	65.7413	91.0967	2.75897	0.36043	28.81	27.472
TPLM-10-1	TPLM-10-1.concoct.153	357	LMSG_G000014036.1	https://www.biosino.org/elmsg/record/MSG086885?code=5204	Bacteria	Bacteroidota	Bacteroidia	Cytophagales	Cyclobacteriaceae	Belliella		97.74	2.59	84.79	3683052	3.67094e+06	19473	317	3419	37.3246	86.7844	3.07948	0.325819	23.95	50.2301
TPLM-10-1	TPLM-10-1.concoct.190	1030	LMSG_G000014037.1	https://www.biosino.org/elmsg/record/MSG086886?code=8792	Bacteria	Deinococcota	Deinococci	Deinococcales	Trueperaceae			57.74	0.65	54.49	2178509	3.73096e+06	5341	448	2393	71.3427	90.9764	2.79276	0.361475	34.2	38.0995
TPLM-10-1	TPLM-10-1.concoct.191_sub	748	LMSG_G000014038.1	https://www.biosino.org/elmsg/record/MSG086887?code=8464	Bacteria	Proteobacteria	Gammaproteobacteria	Enterobacterales	Alteromonadaceae	Idiomarina		52.54	1.43	45.39	1170597	2.16898e+06	2460	476	1432	47.3921	92.2713	2.92968	0.358176	30.77	27.3365
TPLM-10-1	TPLM-10-1.concoct.215_sub	653	LMSG_G000014039.1	https://www.biosino.org/elmsg/record/MSG086888?code=2480	Bacteria	Firmicutes	Bacilli	Staphylococcales	Salinicoccaceae	Salinicoccus	Salinicoccus roseus	82.97	2.01	72.92	1722696	2.02718e+06	5424	406	2022	51.2013	92.0983	3.00466	0.322555	32.85	27.8633
TPLM-10-1	TPLM-10-1.maxbin.010_sub	2051	LMSG_G000014040.1	https://www.biosino.org/elmsg/record/MSG086889?code=3940	Bacteria	Actinobacteriota	Acidimicrobiia	Microtrichales	Ilumatobacteraceae			95.73	2.14	85.03	2127770	2.17408e+06	15374	251	2259	60.8794	94.8642	2.76435	0.347753	32	35.2482
TPLM-10-1	TPLM-10-1.maxbin.030_sub	2205	LMSG_G000014041.1	https://www.biosino.org/elmsg/record/MSG086890?code=6564	Bacteria	Actinobacteriota	Actinobacteria	Actinomycetales	Microbacteriaceae	Aquiluna		64.21	2.68	50.81	2143060	3.20386e+06	4334	591	2732	56.362	91.3413	2.83255	0.347587	21.85	21.4646
TPLM-10-1	TPLM-10-1.maxbin.038	761	LMSG_G000014042.1	https://www.biosino.org/elmsg/record/MSG086891?code=1864	Bacteria	Proteobacteria	Gammaproteobacteria	Burkholderiales	Methylophilaceae	Methylotenera		99.57	0	99.57	1922182	1.93048e+06	72969	86	1858	41.7293	87.4949	2.92522	0.33671	28.51	28.0931
TPLM-10-1	TPLM-10-1.maxbin.061_sub	274	LMSG_G000014043.1	https://www.biosino.org/elmsg/record/MSG086892?code=1648	Bacteria	Bacteroidota	Bacteroidia	Flavobacteriales	Flavobacteriaceae	CG2-30-34-30		82.98	5.53	55.33	3135913	3.543e+06	15832	415	3292	36.742	89.9112	3.11653	0.335038	27.21	35.0775
TPLM-10-1	TPLM-10-1.maxbin.062_sub	1546	LMSG_G000014044.1	https://www.biosino.org/elmsg/record/MSG086893?code=3468	Bacteria	Proteobacteria	Gammaproteobacteria	Enterobacterales	Vibrionaceae	Salinivibrio	Salinivibrio costicola	94.05	4.59	71.1	4112523	4.16922e+06	13929	556	4499	49.4596	87.5867	2.91424	0.357571	27.88	24.8023
TPLM-10-1	TPLM-10-1.maxbin.063_sub	271	LMSG_G000014045.1	https://www.biosino.org/elmsg/record/MSG086894?code=1408	Bacteria	Bacteroidota	Bacteroidia	Chitinophagales	UBA8649			95.32	7.49	57.87	4373466	4.25393e+06	23285	481	4474	31.7212	89.3776	3.1593	0.327331	30.59	45.959
TPLM-10-1	TPLM-10-1.maxbin.076_sub	2258	LMSG_G000014046.1	https://www.biosino.org/elmsg/record/MSG086895?code=2432	Bacteria	Proteobacteria	Gammaproteobacteria	Enterobacterales	Vibrionaceae	Vibrio	Vibrio metschnikovii	97.97	1.74	89.27	3385986	3.39583e+06	32882	230	3172	44.6029	86.7396	2.96063	0.350228	28.38	26.5801
TPLM-10-1	TPLM-10-1.maxbin.079_sub	1070	LMSG_G000014047.1	https://www.biosino.org/elmsg/record/MSG086896?code=5760	Bacteria	Verrucomicrobiota	Kiritimatiellae	SS1-B-03-39	UBA6053			65.2	1.83	56.05	2631418	3.92573e+06	17093	298	2587	56.186	89.064	2.92553	0.372835	29.74	52.0632
TPLM-10-1	TPLM-10-1.maxbin.082_sub	1362	LMSG_G000014048.1	https://www.biosino.org/elmsg/record/MSG086897?code=5336	Bacteria	Cyanobacteria	Cyanobacteriia	Synechococcales	Cyanobiaceae	PCC7001		56.77	4.77	32.92	2450572	3.98208e+06	2960	853	3270	66.2192	89.9762	2.82917	0.386415	34.97	52.6408
TPLM-10-1	TPLM-10-1.maxbin.087_sub	1754	LMSG_G000014049.1	https://www.biosino.org/elmsg/record/MSG086898?code=5492	Bacteria	Proteobacteria	Alphaproteobacteria	Rhodobacterales	Rhodobacteraceae	Yoonia		80.57	4.77	56.72	3338534	3.91204e+06	15362	426	3669	58.7508	91.8334	2.82127	0.338795	24.7	31.1514
TPLM-10-1	TPLM-10-1.maxbin.134_sub	755	LMSG_G000014050.1	https://www.biosino.org/elmsg/record/MSG086899?code=7960	Bacteria	Proteobacteria	Gammaproteobacteria	Enterobacterales	Alteromonadaceae	Idiomarina		53.77	3.39	36.82	1421563	2.48699e+06	3287	464	1720	48.3317	94.328	2.91588	0.347257	27.64	22.5104
TPLM-10-1	TPLM-10-1.metabat2.006_sub	1044	LMSG_G000014051.1	https://www.biosino.org/elmsg/record/MSG086900?code=7604	Bacteria	Planctomycetota	Planctomycetes	Pirellulales	Pirellulaceae	UBA6163		99.93	1.18	94.03	6840932	6.76583e+06	37468	364	5522	55.7043	87.2634	2.84367	0.369972	26.57	38.2989
TPLM-10-1	TPLM-10-1.metabat2.008_sub	654	LMSG_G000014052.1	https://www.biosino.org/elmsg/record/MSG086901?code=7152	Bacteria	Firmicutes	Bacilli	Staphylococcales	Salinicoccaceae	Salinicoccus	Salinicoccus halodurans	71.45	3.53	53.8	1749057	2.3327e+06	6113	359	1987	46.2845	90.3952	3.00308	0.312446	28.14	29.7303
TPLM-10-1	TPLM-10-1.metabat2.009	284	LMSG_G000014053.1	https://www.biosino.org/elmsg/record/MSG086902?code=5232	Bacteria	Bacteroidota	Bacteroidia	NS11-12g	UBA955	UBA6161		96.17	1.09	90.72	2950391	3.03351e+06	31603	219	2700	35.8329	87.673	3.08997	0.325969	25.79	54.2301
TPLM-10-1	TPLM-10-1.metabat2.014	1369	LMSG_G000014054.1	https://www.biosino.org/elmsg/record/MSG086903?code=5920	Bacteria	Desulfuromonadota	Desulfuromonadia	Desulfuromonadales	Geopsychrobacteraceae	Pelobacter_B		88.94	5.4	61.94	2641149	2.79961e+06	4696	650	2936	53.5569	90.007	2.93752	0.358873	29.11	17.7953
TPLM-10-1	TPLM-10-1.metabat2.015	1962	LMSG_G000014055.1	https://www.biosino.org/elmsg/record/MSG086904?code=6280	Bacteria	Actinobacteriota	Actinobacteria	Nitriliruptorales	Nitriliruptoraceae			97.44	1.71	88.89	1724541	1.73933e+06	111604	33	1706	59.1395	92.9842	2.76404	0.342647	35.94	25.514
TPLM-10-1	TPLM-10-1.metabat2.017	1744	LMSG_G000014056.1	https://www.biosino.org/elmsg/record/MSG086905?code=1604	Bacteria	Proteobacteria	Alphaproteobacteria	Rhodobacterales	Rhodobacteraceae	Roseinatronobacter		97.7	2.7	84.2	3488173	3.47428e+06	14470	382	3644	59.6664	90.5651	2.81746	0.355141	26.68	23.7947
TPLM-10-1	TPLM-10-1.metabat2.027	1891	LMSG_G000014057.1	https://www.biosino.org/elmsg/record/MSG086906?code=8224	Bacteria	Proteobacteria	Alphaproteobacteria	Sphingomonadales	Sphingomonadaceae	Sphingomonas		96.46	2.74	82.76	4286876	4.32145e+06	24200	258	4170	68.1983	90.9934	2.77051	0.361203	29.1	42.6884
TPLM-10-1	TPLM-10-1.metabat2.029_sub	1773	LMSG_G000014058.1	https://www.biosino.org/elmsg/record/MSG086907?code=4312	Bacteria	Proteobacteria	Alphaproteobacteria	Rhodobacterales	Rhodobacteraceae	EhC02		98.37	5.89	68.92	6831989	6.55284e+06	19057	820	7472	59.8417	89.3606	2.8213	0.360646	26.24	25.0293
TPLM-10-1	TPLM-10-1.metabat2.037_sub	394	LMSG_G000014059.1	https://www.biosino.org/elmsg/record/MSG086908?code=2436	Bacteria	Bacteroidota	Bacteroidia	Cytophagales	Cyclobacteriaceae	Aquiflexum		99.25	0.75	95.5	5147911	5147911	51343	184	4668	39.2434	87.216	3.09753	0.328294	25.59	61.1899
TPLM-10-1	TPLM-10-1.metabat2.038_sub	2252	LMSG_G000014060.1	https://www.biosino.org/elmsg/record/MSG086909?code=1748	Bacteria	Proteobacteria	Gammaproteobacteria	Enterobacterales	Alteromonadaceae	Idiomarina		70.69	1.72	62.09	2170906	2.99807e+06	4827	527	2383	51.8279	92.1595	2.91609	0.365557	28.47	29.4808
TPLM-10-1	TPLM-10-1.metabat2.039_sub	1059	LMSG_G000014061.1	https://www.biosino.org/elmsg/record/MSG086910?code=9524	Bacteria	Verrucomicrobiota	Verrucomicrobiae	Opitutales	Verruco-01			98.99	1.01	93.94	3247684	3247684	22300	267	2918	51.9261	90.9586	2.97196	0.368048	29.18	56.3478
TPLM-10-1	TPLM-10-1.metabat2.045	1361	LMSG_G000014062.1	https://www.biosino.org/elmsg/record/MSG086911?code=8364	Bacteria	Cyanobacteria	Cyanobacteriia	Synechococcales	Cyanobiaceae	PCC7001		93.93	1.36	87.13	2141643	2.2475e+06	17718	238	2434	68.2476	92.5915	2.79959	0.378567	36.58	36.8876
TPLM-10-1	TPLM-10-1.metabat2.047	575	LMSG_G000014063.1	https://www.biosino.org/elmsg/record/MSG086912?code=6780	Bacteria	Firmicutes	Bacilli	Izemoplasmatales				88.22	1.33	81.57	852477	951956	6365	176	997	40.9433	94.247	3.08779	0.319586	38.7	37.5377
TPLM-10-1	TPLM-10-1.metabat2.048	286	LMSG_G000014064.1	https://www.biosino.org/elmsg/record/MSG086913?code=7488	Bacteria	Bacteroidota	Bacteroidia	NS11-12g	UBA9320			98.36	2.73	84.71	2514668	2.48755e+06	34297	158	2336	34.889	91.3884	3.1167	0.330155	24.4	45.7317
TPLM-10-1	TPLM-10-1.metabat2.051	772	LMSG_G000014065.1	https://www.biosino.org/elmsg/record/MSG086914?code=8736	Bacteria	Proteobacteria	Gammaproteobacteria	Pseudomonadales	Saccharospirillaceae			94.1	0.87	89.75	1980223	2.0851e+06	59564	85	1936	49.3009	92.5233	2.93635	0.366374	29.98	24.7447
TPLM-10-1	TPLM-10-1.metabat2.056	592	LMSG_G000014066.1	https://www.biosino.org/elmsg/record/MSG086915?code=1396	Bacteria	Firmicutes	Bacilli	Acholeplasmatales	Acholeplasmataceae	UBA8290		89.33	6.22	58.23	988575	1.03462e+06	6935	194	1089	34.9104	94.5997	3.12834	0.315411	35.41	40.4623
TPLM-10-1	TPLM-10-1.metabat2.057	1972	LMSG_G000014067.1	https://www.biosino.org/elmsg/record/MSG086916?code=8600	Bacteria	Actinobacteriota	Actinobacteria	Nitriliruptorales	Nitriliruptoraceae			72.93	2.56	60.13	1175615	1.55731e+06	4870	301	1338	71.0787	93.2707	2.68203	0.368866	31.19	20.4148
TPLM-10-1	TPLM-10-1.metabat2.060	848	LMSG_G000014068.1	https://www.biosino.org/elmsg/record/MSG086917?code=5632	Bacteria	Proteobacteria	Gammaproteobacteria	Pseudomonadales	Pseudohongiellaceae	Pseudohongiella		96.02	1.43	88.87	2941653	3.01863e+06	46179	124	2720	52.532	90.639	2.88987	0.356505	27.9	32.9747
TPLM-10-1	TPLM-10-1.metabat2.062_sub	866	LMSG_G000014069.1	https://www.biosino.org/elmsg/record/MSG086918?code=2576	Bacteria	Proteobacteria	Gammaproteobacteria	Thiomicrospirales	Thiomicrospiraceae	Thiomicrospira		70.42	1.22	64.32	1314439	1.83478e+06	3641	403	1573	46.0792	92.9343	2.97795	0.355345	28.22	27.3881
TPLM-10-1	TPLM-10-1.metabat2.068	1465	LMSG_G000014070.1	https://www.biosino.org/elmsg/record/MSG086919?code=6260	Bacteria	Proteobacteria	Gammaproteobacteria	Burkholderiales	Burkholderiaceae	Limnohabitans		83.6	3.45	66.35	2844206	3.26732e+06	5353	646	3184	59.6014	89.806	2.83322	0.359945	26.9	21.4471
TPLM-10-1	TPLM-10-1.metabat2.071	1597	LMSG_G000014071.1	https://www.biosino.org/elmsg/record/MSG086920?code=7700	Bacteria	Proteobacteria	Alphaproteobacteria	Acetobacterales	Acetobacteraceae	Rubritepida		99.79	0.5	97.29	3683881	3.67323e+06	36687	171	3640	69.2985	92.5059	2.75681	0.374578	33.05	38.2749
TPLM-10-1	TPLM-10-1.metabat2.076_sub	1555	LMSG_G000014072.1	https://www.biosino.org/elmsg/record/MSG086921?code=5064	Bacteria	Proteobacteria	Gammaproteobacteria	Burkholderiales	Burkholderiaceae	SCGC-AAA027-K21		94.17	3.59	76.22	2361946	2.41607e+06	7786	408	2600	53.407	92.0441	2.86534	0.347069	31.5	25.8262
TPLM-10-1	TPLM-10-1.metabat2.080_sub	649	LMSG_G000014073.1	https://www.biosino.org/elmsg/record/MSG086922?code=6996	Bacteria	Actinobacteriota	Actinobacteria	Nitriliruptorales	Nitriliruptoraceae			58.33	5.73	29.68	3403081	5.31233e+06	2379	1418	4345	69.6491	89.27	2.73154	0.368022	29.07	24.6835
TPLM-10-1	TPLM-10-1.metabat2.082	804	LMSG_G000014074.1	https://www.biosino.org/elmsg/record/MSG086923?code=4404	Bacteria	Proteobacteria	Gammaproteobacteria	Chromatiales	Sedimenticolaceae			59.68	0.49	57.23	1773353	2.94724e+06	3000	618	1955	60.0615	90.1465	2.93514	0.399309	31.84	31.5786
TPLM-10-1	TPLM-10-1.metabat2.084	101	LMSG_G000014075.1	https://www.biosino.org/elmsg/record/MSG086924?code=7280	Bacteria	Firmicutes_D	Dethiobacteria	DTU022	DTU022	UBA993		92.58	2.33	80.93	2965648	3.12469e+06	18935	322	3022	45.1237	89.138	2.9854	0.321589	34.74	19.5573
TPLM-10-1	TPLM-10-1.metabat2.086_sub	302	LMSG_G000014076.1	https://www.biosino.org/elmsg/record/MSG086925?code=2876	Bacteria	Bacteroidota	Bacteroidia	Flavobacteriales	Crocinitomicaceae			73.91	2.67	60.56	2209551	2.88528e+06	4511	573	2386	37.315	89.803	3.07052	0.325062	27.84	42.9952
TPLM-10-1	TPLM-10-1.metabat2.089_sub	1535	LMSG_G000014077.1	https://www.biosino.org/elmsg/record/MSG086926?code=2944	Bacteria	Proteobacteria	Gammaproteobacteria	Xanthomonadales	Wenzhouxiangellaceae	Wenzhouxiangella		60.34	0	60.34	2445737	4.05326e+06	8407	373	2505	65.1017	93.7129	2.87238	0.389477	29.76	43.7496
TPLM-10-1	TPLM-10-1.metabat2.091	1453	LMSG_G000014078.1	https://www.biosino.org/elmsg/record/MSG086927?code=8376	Bacteria	Proteobacteria	Gammaproteobacteria	Burkholderiales	Burkholderiaceae			92.07	2.73	78.42	1699766	1.793e+06	12929	206	1837	58.9292	94.582	2.8553	0.372219	33.97	18.8261
TPLM-10-1	TPLM-10-1.metabat2.092_sub	2050	LMSG_G000014079.1	https://www.biosino.org/elmsg/record/MSG086928?code=3992	Bacteria	Desulfobacterota	Desulfobacteria	Desulfobacterales	Desulfatirhabdiaceae			93.75	3.16	77.95	4520351	4.66448e+06	6220	887	4541	53.9862	86.1271	2.95446	0.373397	30.92	25.2193
TPLM-10-1	TPLM-10-1.metabat2.096	2165	LMSG_G000014080.1	https://www.biosino.org/elmsg/record/MSG086929?code=4632	Bacteria	Actinobacteriota	Actinobacteria	Nanopelagicales	AcAMD-5	ATZT02		90.82	0.72	87.22	1386451	1.51458e+06	66767	61	1452	42.8031	95.3759	2.91192	0.321373	28.19	39.6696
TPLM-10-1	TPLM-10-1.metabat2.099	248	LMSG_G000014081.1	https://www.biosino.org/elmsg/record/MSG086930?code=9520	Bacteria	Bacteroidota	Bacteroidia	Flavobacteriales	Flavobacteriaceae	Psychroflexus		93.44	0.89	88.99	2556526	2.71019e+06	25435	220	2399	34.6239	86.6281	3.10994	0.325913	29.03	37.1598
TPLM-10-1	TPLM-10-1.metabat2.102	1863	LMSG_G000014082.1	https://www.biosino.org/elmsg/record/MSG086931?code=9956	Bacteria	Proteobacteria	Alphaproteobacteria	Sphingomonadales	Sphingomonadaceae	Porphyrobacter		97.54	1.58	89.64	2592969	2.61599e+06	23016	182	2686	59.119	91.2597	2.79065	0.352951	25.85	25.0678
TPLM-10-1	TPLM-10-1.metabat2.106	1915	LMSG_G000014083.1	https://www.biosino.org/elmsg/record/MSG086932?code=8096	Bacteria	Gemmatimonadota	Gemmatimonadetes	SG8-23				87.18	3.46	69.88	3148823	3.47399e+06	4239	857	3230	69.4037	91.2787	2.78318	0.382333	33.33	33.3458
TPLM-10-1	TPLM-10-1.metabat2.111	530	LMSG_G000014084.1	https://www.biosino.org/elmsg/record/MSG086933?code=9128	Bacteria	Bacteroidota	Bacteroidia	Flavobacteriales	UA16			93.28	0	93.28	2872552	3.07949e+06	20778	250	2620	49.5234	93.8306	2.97977	0.340749	28.39	53.959
TPLM-10-1	TPLM-10-1.metabat2.113	273	LMSG_G000014085.1	https://www.biosino.org/elmsg/record/MSG086934?code=4760	Bacteria	Bacteroidota	Bacteroidia	Flavobacteriales	Flavobacteriaceae	CG2-30-34-30		96.45	1.39	89.5	2453472	2.50764e+06	21165	208	2444	36.4807	88.3696	3.09978	0.326825	24.8	35.0524
TPLM-10-1	TPLM-10-1.metabat2.115_sub	295	LMSG_G000014086.1	https://www.biosino.org/elmsg/record/MSG086935?code=7336	Bacteria	Bacteroidota	Bacteroidia	Flavobacteriales	Crocinitomicaceae			67.68	9.47	20.33	3881541	5.03116e+06	5703	913	4363	34.6544	89.4864	3.1126	0.334112	26.48	41.9936
TPLM-10-1	TPLM-10-1.metabat2.121	75	LMSG_G000014087.1	https://www.biosino.org/elmsg/record/MSG086936?code=5292	Bacteria	Firmicutes	Bacilli	Mycoplasmatales				88.2	0.5	85.7	571966	644832	50702	23	535	27.3044	94.8959	3.16666	0.326501	30.63	5.24507
TPLM-10-1	TPLM-10-1.metabat2.136	880	LMSG_G000014088.1	https://www.biosino.org/elmsg/record/MSG086937?code=6416	Bacteria	Proteobacteria	Gammaproteobacteria	Pseudomonadales	Halomonadaceae	Halomonas	Halomonas aquamarina	99.4	1.07	94.05	3367710	3.35196e+06	29581	185	3293	56.8744	90.1953	2.87929	0.359115	29.6	18.7071
TPLM-10-1	TPLM-10-1.metabat2.138_sub	824	LMSG_G000014089.1	https://www.biosino.org/elmsg/record/MSG086938?code=9528	Bacteria	Proteobacteria	Gammaproteobacteria	Pseudomonadales	Halieaceae	Pseudohaliea		82.7	8.62	39.6	3534307	3.87024e+06	6168	747	3927	59.3207	91.4468	2.853	0.372452	26.04	37.9141
TPLM-10-2	TPLM-10-2.concoct.006	1361	LMSG_G000014090.1	https://www.biosino.org/elmsg/record/MSG086939?code=4520	Bacteria	Cyanobacteria	Cyanobacteriia	Synechococcales	Cyanobiaceae	PCC7001		89.37	1.4	82.37	1987592	2.1897e+06	12161	274	2263	68.4081	93.1701	2.80019	0.37806	36.87	38.2372
TPLM-10-2	TPLM-10-2.concoct.021_sub	1754	LMSG_G000014091.1	https://www.biosino.org/elmsg/record/MSG086940?code=2580	Bacteria	Proteobacteria	Alphaproteobacteria	Rhodobacterales	Rhodobacteraceae	Yoonia		54.48	1.32	47.88	1825435	3.27139e+06	2940	649	2391	59.1858	92.7152	2.80989	0.335236	25.85	39.9905
TPLM-10-2	TPLM-10-2.concoct.025_sub	1758	LMSG_G000014092.1	https://www.biosino.org/elmsg/record/MSG086941?code=4364	Bacteria	Proteobacteria	Alphaproteobacteria	Rhodobacterales	Rhodobacteraceae	Yoonia		70.92	8.05	30.67	2269103	2.87337e+06	2837	832	2814	61.6947	93.267	2.79085	0.338582	23.99	26.8829
TPLM-10-2	TPLM-10-2.concoct.046	761	LMSG_G000014093.1	https://www.biosino.org/elmsg/record/MSG086942?code=8760	Bacteria	Proteobacteria	Gammaproteobacteria	Burkholderiales	Methylophilaceae	Methylotenera		99.57	0	99.57	1876001	1.8841e+06	81024	60	1787	41.5669	87.6777	2.92431	0.336938	28.32	27.7185
TPLM-10-2	TPLM-10-2.concoct.049	592	LMSG_G000014094.1	https://www.biosino.org/elmsg/record/MSG086943?code=9688	Bacteria	Firmicutes	Bacilli	Acholeplasmatales	Acholeplasmataceae	UBA8290		72.55	1.33	65.9	994958	1.34672e+06	4070	280	1140	34.242	94.0513	3.12832	0.311501	35.04	51.2584
TPLM-10-2	TPLM-10-2.concoct.065_sub	575	LMSG_G000014095.1	https://www.biosino.org/elmsg/record/MSG086944?code=2240	Bacteria	Firmicutes	Bacilli	Izemoplasmatales				60.13	0.22	59.03	659477	1.09275e+06	3486	215	815	40.3597	93.0133	3.07456	0.317578	36.03	45.4906
TPLM-10-2	TPLM-10-2.concoct.071_sub	1703	LMSG_G000014096.1	https://www.biosino.org/elmsg/record/MSG086945?code=4656	Bacteria	Proteobacteria	Alphaproteobacteria	Rhodobacterales	Rhodobacteraceae	Roseicitreum		97.93	8.28	56.53	9269914	8.72791e+06	13493	900	9604	58.8289	89.1588	2.83652	0.358304	24.42	35.0597
TPLM-10-2	TPLM-10-2.concoct.072	1744	LMSG_G000014097.1	https://www.biosino.org/elmsg/record/MSG086946?code=4616	Bacteria	Proteobacteria	Alphaproteobacteria	Rhodobacterales	Rhodobacteraceae	Roseinatronobacter		96.2	0.9	91.7	3217948	3.31406e+06	12459	361	3324	59.7363	91.3569	2.81225	0.353807	27.76	27.0359
TPLM-10-2	TPLM-10-2.concoct.074_sub	357	LMSG_G000014098.1	https://www.biosino.org/elmsg/record/MSG086947?code=1132	Bacteria	Bacteroidota	Bacteroidia	Cytophagales	Cyclobacteriaceae	Belliella		95.96	2.46	83.66	3465640	3.52128e+06	12169	440	3284	37.0603	86.3252	3.09187	0.325812	24.67	54.5354
TPLM-10-2	TPLM-10-2.concoct.081_sub	1732	LMSG_G000014099.1	https://www.biosino.org/elmsg/record/MSG086948?code=7480	Bacteria	Proteobacteria	Alphaproteobacteria	Rhodobacterales	Rhodobacteraceae	Pararhodobacter		93.59	2.6	80.59	3287835	3.41806e+06	8790	490	3490	65.7827	91.3775	2.7591	0.359552	28.65	29.8068
TPLM-10-2	TPLM-10-2.concoct.086_sub	1453	LMSG_G000014100.1	https://www.biosino.org/elmsg/record/MSG086949?code=1768	Bacteria	Proteobacteria	Gammaproteobacteria	Burkholderiales	Burkholderiaceae			70.61	1.38	63.71	1353003	1.87943e+06	4776	331	1576	58.6883	95.0081	2.85979	0.372099	34.62	16.9992
TPLM-10-2	TPLM-10-2.concoct.092_sub	1891	LMSG_G000014101.1	https://www.biosino.org/elmsg/record/MSG086950?code=6056	Bacteria	Proteobacteria	Alphaproteobacteria	Sphingomonadales	Sphingomonadaceae	Sphingomonas		53.58	6.13	22.93	3174301	5.3162e+06	2755	1196	3808	67.3295	90.9586	2.78187	0.3629	28.41	40.6389
TPLM-10-2	TPLM-10-2.concoct.100_sub	1597	LMSG_G000014102.1	https://www.biosino.org/elmsg/record/MSG086951?code=2844	Bacteria	Proteobacteria	Alphaproteobacteria	Acetobacterales	Acetobacteraceae	Rubritepida		98.34	0.5	95.84	3447629	3.48809e+06	52178	109	3336	69.4601	93.0001	2.75354	0.372529	32.82	40.8977
TPLM-10-2	TPLM-10-2.concoct.103	269	LMSG_G000014103.1	https://www.biosino.org/elmsg/record/MSG086952?code=9736	Bacteria	Bacteroidota	Bacteroidia	UBA7662	UBA7662	UBA7662		95.56	0.71	92.01	2704810	2.80961e+06	45122	142	2506	50.3362	92.2114	3.01443	0.345341	30.44	46.9534
TPLM-10-2	TPLM-10-2.concoct.135	394	LMSG_G000014104.1	https://www.biosino.org/elmsg/record/MSG086953?code=7776	Bacteria	Bacteroidota	Bacteroidia	Cytophagales	Cyclobacteriaceae	Aquiflexum		100	0.21	98.95	5396847	5.38554e+06	48764	206	4891	39.2886	87.2637	3.09233	0.327111	25.85	61.888
TPLM-10-2	TPLM-10-2.concoct.147	273	LMSG_G000014105.1	https://www.biosino.org/elmsg/record/MSG086954?code=4556	Bacteria	Bacteroidota	Bacteroidia	Flavobacteriales	Flavobacteriaceae	CG2-30-34-30		97.38	1.24	91.18	2562787	2.59865e+06	47932	112	2483	36.5065	88.0517	3.09627	0.325063	24.3	33.5572
TPLM-10-2	TPLM-10-2.maxbin.025_sub	1555	LMSG_G000014106.1	https://www.biosino.org/elmsg/record/MSG086955?code=1504	Bacteria	Proteobacteria	Gammaproteobacteria	Burkholderiales	Burkholderiaceae	SCGC-AAA027-K21		83.65	5.02	58.55	2585673	2.91606e+06	4166	709	3154	53.6814	91.464	2.84869	0.348928	28.23	23.2048
TPLM-10-2	TPLM-10-2.maxbin.031_sub	2205	LMSG_G000014107.1	https://www.biosino.org/elmsg/record/MSG086956?code=7356	Bacteria	Actinobacteriota	Actinobacteria	Actinomycetales	Microbacteriaceae	Aquiluna		71.9	4.43	49.75	2521927	3.30398e+06	4427	666	3115	57.1273	90.7872	2.84094	0.349045	23.72	27.36
TPLM-10-2	TPLM-10-2.maxbin.033_sub	621	LMSG_G000014108.1	https://www.biosino.org/elmsg/record/MSG086957?code=6008	Bacteria	Bacteroidota	Rhodothermia	Balneolales	Balneolaceae			97.27	1.93	87.62	2857693	2.88074e+06	135318	132	2580	42.1296	91.1823	3.0216	0.336042	25.38	46.891
TPLM-10-2	TPLM-10-2.maxbin.036	1962	LMSG_G000014109.1	https://www.biosino.org/elmsg/record/MSG086958?code=2260	Bacteria	Actinobacteriota	Actinobacteria	Nitriliruptorales	Nitriliruptoraceae			98.29	2.75	84.54	1943090	1.92309e+06	106627	97	1966	59.1786	93.0119	2.75482	0.34022	34.51	27.2761
TPLM-10-2	TPLM-10-2.maxbin.040_sub	2177	LMSG_G000014110.1	https://www.biosino.org/elmsg/record/MSG086959?code=7120	Bacteria	Actinobacteriota	Actinobacteria	Actinomycetales	Microbacteriaceae	Rhodoluna		88.78	5.46	61.48	1928709	2.04659e+06	7444	363	2120	52.4364	91.0953	2.87259	0.331255	23.49	44.0709
TPLM-10-2	TPLM-10-2.maxbin.050	1650	LMSG_G000014111.1	https://www.biosino.org/elmsg/record/MSG086960?code=6192	Bacteria	Proteobacteria	Alphaproteobacteria	Caulobacterales	Maricaulaceae	Oceanicaulis		98.78	1.46	91.48	3046021	3.03873e+06	76981	159	3061	65.966	90.5103	2.75481	0.366466	27.66	31.8448
TPLM-10-2	TPLM-10-2.maxbin.059_sub	1546	LMSG_G000014112.1	https://www.biosino.org/elmsg/record/MSG086961?code=9468	Bacteria	Proteobacteria	Gammaproteobacteria	Enterobacterales	Vibrionaceae	Salinivibrio	Salinivibrio costicola	100	9.49	52.55	5033143	4.5969e+06	14480	720	5341	49.462	89.0673	2.9199	0.353414	28.25	36.5577
TPLM-10-2	TPLM-10-2.maxbin.068	1796	LMSG_G000014113.1	https://www.biosino.org/elmsg/record/MSG086962?code=8612	Bacteria	Proteobacteria	Alphaproteobacteria	Rhizobiales	Beijerinckiaceae	Salinarimonas		83.62	4.25	62.37	4195680	4.77487e+06	5679	905	4665	63.3918	88.3068	2.81905	0.365314	28.83	27.1708
TPLM-10-2	TPLM-10-2.metabat2.008_sub	248	LMSG_G000014114.1	https://www.biosino.org/elmsg/record/MSG086963?code=1280	Bacteria	Bacteroidota	Bacteroidia	Flavobacteriales	Flavobacteriaceae	Psychroflexus		96.7	1.81	87.65	2662609	2.70288e+06	47722	121	2432	34.6633	86.0704	3.11223	0.32592	29.07	35.6793
TPLM-10-2	TPLM-10-2.metabat2.013	848	LMSG_G000014115.1	https://www.biosino.org/elmsg/record/MSG086964?code=9048	Bacteria	Proteobacteria	Gammaproteobacteria	Pseudomonadales	Pseudohongiellaceae	Pseudohongiella		95	1.45	87.75	2843236	2.94789e+06	23458	207	2695	52.5238	90.784	2.89153	0.356518	27.89	32.3575
TPLM-10-2	TPLM-10-2.metabat2.026	2051	LMSG_G000014116.1	https://www.biosino.org/elmsg/record/MSG086965?code=1124	Bacteria	Actinobacteriota	Acidimicrobiia	Microtrichales	Ilumatobacteraceae			92.31	2.14	81.61	1955422	2.07033e+06	9528	296	2127	60.8259	94.941	2.76531	0.34793	32.1	32.2181
TPLM-10-2	TPLM-10-2.metabat2.030	530	LMSG_G000014117.1	https://www.biosino.org/elmsg/record/MSG086966?code=9084	Bacteria	Bacteroidota	Bacteroidia	Flavobacteriales	UA16			95.43	0.81	91.38	2971805	3.08791e+06	31751	188	2666	49.54	93.4874	2.97914	0.339969	28.56	52.1569
TPLM-10-2	TPLM-10-2.metabat2.041_sub	1972	LMSG_G000014118.1	https://www.biosino.org/elmsg/record/MSG086967?code=6496	Bacteria	Actinobacteriota	Actinobacteria	Nitriliruptorales	Nitriliruptoraceae			58.2	0	58.2	689061	1.18395e+06	2884	246	826	70.9547	94.0391	2.69025	0.370695	32.02	21.7688
TPLM-10-2	TPLM-10-2.metabat2.049	1863	LMSG_G000014119.1	https://www.biosino.org/elmsg/record/MSG086968?code=2432	Bacteria	Proteobacteria	Alphaproteobacteria	Sphingomonadales	Sphingomonadaceae	Porphyrobacter		99.2	0.63	96.05	2559079	2.56344e+06	92786	56	2540	59.1274	91.1415	2.78794	0.350178	25.87	21.8829
TPLM-10-2	TPLM-10-2.metabat2.050_sub	1465	LMSG_G000014120.1	https://www.biosino.org/elmsg/record/MSG086969?code=6060	Bacteria	Proteobacteria	Gammaproteobacteria	Burkholderiales	Burkholderiaceae	Limnohabitans		89.56	3.67	71.21	2679828	2.87443e+06	7651	482	2903	59.8576	90.2511	2.8345	0.359116	27.48	19.4042
TPLM-10-2	TPLM-10-2.metabat2.051	1459	LMSG_G000014121.1	https://www.biosino.org/elmsg/record/MSG086970?code=9288	Bacteria	Proteobacteria	Gammaproteobacteria	Burkholderiales	Burkholderiaceae	Hydrogenophaga		70.65	0.78	66.75	1426897	1.99762e+06	4033	407	1774	61.5683	94.2833	2.8435	0.367624	31.21	16.8197
TPLM-10-2	TPLM-10-2.metabat2.059	1059	LMSG_G000014122.1	https://www.biosino.org/elmsg/record/MSG086971?code=8188	Bacteria	Verrucomicrobiota	Verrucomicrobiae	Opitutales	Verruco-01			95.95	0	95.95	2898696	3.02105e+06	23775	174	2619	51.8384	90.614	2.97691	0.369337	30.16	51.7474
TPLM-10-2	TPLM-10-2.metabat2.065	286	LMSG_G000014123.1	https://www.biosino.org/elmsg/record/MSG086972?code=7920	Bacteria	Bacteroidota	Bacteroidia	NS11-12g	UBA9320			98.09	3.01	83.04	2685648	2.65643e+06	34588	176	2519	34.4987	91.1568	3.11944	0.330867	23.95	42.0755
TPLM-10-2	TPLM-10-2.metabat2.066	75	LMSG_G000014124.1	https://www.biosino.org/elmsg/record/MSG086973?code=4204	Bacteria	Firmicutes	Bacilli	Mycoplasmatales				94.36	1.5	86.86	811219	846254	28498	86	844	26.8268	93.0851	3.1945	0.330291	32.3	20.9561
TPLM-10-2	TPLM-10-2.metabat2.067	824	LMSG_G000014125.1	https://www.biosino.org/elmsg/record/MSG086974?code=5752	Bacteria	Proteobacteria	Gammaproteobacteria	Pseudomonadales	Halieaceae	Pseudohaliea		97.86	1.67	89.51	3188637	3.20369e+06	111315	68	2944	59.8005	92.8203	2.84535	0.372026	26.88	38.2609
TPLM-10-2	TPLM-10-2.metabat2.078	772	LMSG_G000014126.1	https://www.biosino.org/elmsg/record/MSG086975?code=5012	Bacteria	Proteobacteria	Gammaproteobacteria	Pseudomonadales	Saccharospirillaceae			94.12	0.95	89.37	1902209	2.00085e+06	39678	97	1863	49.3049	93.2762	2.93253	0.364553	30.36	25.2338
TPLM-10-2	TPLM-10-2.metabat2.093	2165	LMSG_G000014127.1	https://www.biosino.org/elmsg/record/MSG086976?code=3504	Bacteria	Actinobacteriota	Actinobacteria	Nanopelagicales	AcAMD-5	ATZT02		89.2	0.63	86.05	1319105	1.46845e+06	88413	59	1375	42.8254	95.2685	2.91156	0.321479	28.27	35.6302
TPLM-10-2	TPLM-10-2.metabat2.096	614	LMSG_G000014128.1	https://www.biosino.org/elmsg/record/MSG086977?code=2312	Bacteria	Bacteroidota	Rhodothermia	Balneolales	Balneolaceae	UBA2664		89.07	1.37	82.22	2150328	2.37763e+06	10919	279	2048	41.3767	90.487	3.03623	0.338114	26.02	42.7842
TPLM-10-2	TPLM-10-2.metabat2.099	819	LMSG_G000014129.1	https://www.biosino.org/elmsg/record/MSG086978?code=3828	Bacteria	Proteobacteria	Gammaproteobacteria	Pseudomonadales	Halieaceae	Haliea		98.66	4.03	78.51	3341896	3.25435e+06	26563	232	3279	62.8182	92.6797	2.85539	0.36419	25.5	23.6393
TPLM-10-2	TPLM-10-2.metabat2.103_sub	1773	LMSG_G000014130.1	https://www.biosino.org/elmsg/record/MSG086979?code=4232	Bacteria	Proteobacteria	Alphaproteobacteria	Rhodobacterales	Rhodobacteraceae	EhC02		95.81	3.01	80.76	3890111	3.93656e+06	25547	347	4076	60.6298	90.1123	2.81508	0.353611	26.56	24.935
TPLM-10-3	TPLM-10-3.concoct.002	635	LMSG_G000014131.1	https://www.biosino.org/elmsg/record/MSG086980?code=8132	Bacteria	Bacteroidota	Rhodothermia	Balneolales	HLUCCA01	HLUCCA01		91.83	5.32	65.23	2806722	2.88906e+06	8626	489	2708	44.2113	91.0826	3.00556	0.343665	28.99	56.2934
TPLM-10-3	TPLM-10-3.concoct.015	2030	LMSG_G000014132.1	https://www.biosino.org/elmsg/record/MSG086981?code=4680	Bacteria	Actinobacteriota	Actinobacteria	Actinomycetales	Microbacteriaceae	Microbacterium	Microbacterium sp001984105	88.58	0.53	85.93	3273916	3.67402e+06	5920	666	3596	70.5098	92.1345	2.7383	0.342399	30.21	56.5073
TPLM-10-3	TPLM-10-3.concoct.036_sub	1555	LMSG_G000014133.1	https://www.biosino.org/elmsg/record/MSG086982?code=6992	Bacteria	Proteobacteria	Gammaproteobacteria	Burkholderiales	Burkholderiaceae	SCGC-AAA027-K21		91.3	3.2	75.3	2298844	2.43264e+06	5578	507	2594	53.3525	91.8942	2.86377	0.347211	30.44	25.6651
TPLM-10-3	TPLM-10-3.concoct.038_sub	575	LMSG_G000014134.1	https://www.biosino.org/elmsg/record/MSG086983?code=5348	Bacteria	Firmicutes	Bacilli	Izemoplasmatales				53.45	1.44	46.25	510236	929561	2650	195	677	40.1107	93.4205	3.08882	0.32028	36.39	29.3982
TPLM-10-3	TPLM-10-3.concoct.046_sub	758	LMSG_G000014135.1	https://www.biosino.org/elmsg/record/MSG086984?code=4420	Bacteria	Proteobacteria	Gammaproteobacteria	Enterobacterales	Alteromonadaceae	Pseudoalteromonas	Pseudoalteromonas undina	91.38	8.62	48.28	3590260	3590260	4953	867	3906	40.3617	89.6895	2.96024	0.329913	24.93	33.9808
TPLM-10-3	TPLM-10-3.concoct.052_sub	1528	LMSG_G000014136.1	https://www.biosino.org/elmsg/record/MSG086985?code=4824	Bacteria	Proteobacteria	Gammaproteobacteria	Burkholderiales	Burkholderiaceae	Achromobacter	Achromobacter dolens	99.53	0.53	96.88	6296866	6.29309e+06	76057	149	5797	67.6952	90.1444	2.80538	0.368	33.02	24.6154
TPLM-10-3	TPLM-10-3.concoct.066	1459	LMSG_G000014137.1	https://www.biosino.org/elmsg/record/MSG086986?code=7916	Bacteria	Proteobacteria	Gammaproteobacteria	Burkholderiales	Burkholderiaceae	Hydrogenophaga		83.54	2.5	71.04	1783926	2.07337e+06	5120	431	2138	61.2782	93.9763	2.84307	0.365518	29.34	18.4985
TPLM-10-3	TPLM-10-3.concoct.085_sub	269	LMSG_G000014138.1	https://www.biosino.org/elmsg/record/MSG086987?code=1132	Bacteria	Bacteroidota	Bacteroidia	UBA7662	UBA7662	UBA7662		97.46	5.03	72.31	6896926	6.72936e+06	13018	929	7513	48.1468	90.4848	3.00436	0.356616	29.78	68.1463
TPLM-10-3	TPLM-10-3.concoct.115_sub	273	LMSG_G000014139.1	https://www.biosino.org/elmsg/record/MSG086988?code=4940	Bacteria	Bacteroidota	Bacteroidia	Flavobacteriales	Flavobacteriaceae	CG2-30-34-30		92.45	1.08	87.05	2480221	2.65179e+06	11287	273	2469	36.5942	88.605	3.09458	0.326048	24.11	35.4807
TPLM-10-3	TPLM-10-3.concoct.117	772	LMSG_G000014140.1	https://www.biosino.org/elmsg/record/MSG086989?code=6972	Bacteria	Proteobacteria	Gammaproteobacteria	Pseudomonadales	Saccharospirillaceae			93.26	1.55	85.51	1972313	2.08028e+06	25230	159	1971	49.5881	93.2888	2.9283	0.363649	29.71	26.872
TPLM-10-3	TPLM-10-3.concoct.140_sub	621	LMSG_G000014141.1	https://www.biosino.org/elmsg/record/MSG086990?code=5408	Bacteria	Bacteroidota	Rhodothermia	Balneolales	Balneolaceae			97.27	3.01	82.22	4637255	4.62431e+06	49553	393	4315	41.3536	90.7513	3.05537	0.343472	27.73	73.7505
TPLM-10-3	TPLM-10-3.concoct.163	248	LMSG_G000014142.1	https://www.biosino.org/elmsg/record/MSG086991?code=8136	Bacteria	Bacteroidota	Bacteroidia	Flavobacteriales	Flavobacteriaceae	Psychroflexus		96.13	2.79	82.18	2890119	2.92167e+06	19881	223	2774	34.4692	87.0799	3.10943	0.327091	28.19	41.5208
TPLM-10-3	TPLM-10-3.maxbin.006	1453	LMSG_G000014143.1	https://www.biosino.org/elmsg/record/MSG086992?code=1232	Bacteria	Proteobacteria	Gammaproteobacteria	Burkholderiales	Burkholderiaceae			59.99	0.93	55.34	1137333	1.86693e+06	5157	270	1340	59.2256	94.7729	2.85072	0.373839	33.64	19.3435
TPLM-10-3	TPLM-10-3.maxbin.015_sub	614	LMSG_G000014144.1	https://www.biosino.org/elmsg/record/MSG086993?code=9528	Bacteria	Bacteroidota	Rhodothermia	Balneolales	Balneolaceae	UBA2664		89.13	5.57	61.28	3024477	3.19375e+06	8110	578	3180	41.3889	91.3436	3.02675	0.337738	24.6	36.0393
TPLM-10-3	TPLM-10-3.maxbin.022_sub	1970	LMSG_G000014145.1	https://www.biosino.org/elmsg/record/MSG086994?code=8968	Bacteria	Actinobacteriota	Actinobacteria	Nitriliruptorales	Nitriliruptoraceae			65.56	8.29	24.11	3138529	4.24987e+06	10602	545	3388	67.0307	91.1289	2.7373	0.36971	28.7	33.7738
TPLM-10-3	TPLM-10-3.maxbin.037_sub	1465	LMSG_G000014146.1	https://www.biosino.org/elmsg/record/MSG086995?code=6248	Bacteria	Proteobacteria	Gammaproteobacteria	Burkholderiales	Burkholderiaceae	Limnohabitans		91.67	4.57	68.82	3330636	3.46076e+06	13774	412	3486	59.7576	90.072	2.82744	0.35835	26.8	27.6224
TPLM-10-3	TPLM-10-3.maxbin.044_sub	1773	LMSG_G000014147.1	https://www.biosino.org/elmsg/record/MSG086996?code=1220	Bacteria	Proteobacteria	Alphaproteobacteria	Rhodobacterales	Rhodobacteraceae	EhC02		97.36	3.86	78.06	4497281	4.44308e+06	31755	417	4870	60.4458	90.4805	2.81361	0.354409	25.76	23.7922
TPLM-10-3	TPLM-10-3.metabat2.003_sub	1964	LMSG_G000014148.1	https://www.biosino.org/elmsg/record/MSG086997?code=8468	Bacteria	Actinobacteriota	Actinobacteria	Nitriliruptorales	Nitriliruptoraceae			85.04	2.56	72.24	1674090	1.91106e+06	9924	239	1697	69.1684	93.5186	2.70545	0.366592	30.07	25.6856
TPLM-10-3	TPLM-10-3.metabat2.010_sub	530	LMSG_G000014149.1	https://www.biosino.org/elmsg/record/MSG086998?code=4764	Bacteria	Bacteroidota	Bacteroidia	Flavobacteriales	UA16			97.13	0.54	94.43	3099166	3.1731e+06	16989	262	2819	49.5804	93.5107	2.97881	0.338909	28.05	54.5308
TPLM-10-3	TPLM-10-3.metabat2.012_sub	1552	LMSG_G000014150.1	https://www.biosino.org/elmsg/record/MSG086999?code=9816	Bacteria	Proteobacteria	Gammaproteobacteria	Burkholderiales	Burkholderiaceae	SCGC-AAA027-K21		97.87	7.58	59.97	2465038	2.33764e+06	65552	116	2469	53.4496	90.9006	2.86797	0.349401	31.62	26.7744
TPLM-10-3	TPLM-10-3.metabat2.015	1361	LMSG_G000014151.1	https://www.biosino.org/elmsg/record/MSG087000?code=7824	Bacteria	Cyanobacteria	Cyanobacteriia	Synechococcales	Cyanobiaceae	PCC7001		99.18	2.17	88.33	2500784	2.46747e+06	33421	154	2810	67.732	91.3943	2.8038	0.381101	36.03	37.5882
TPLM-10-3	TPLM-10-3.metabat2.021	2165	LMSG_G000014152.1	https://www.biosino.org/elmsg/record/MSG087001?code=4356	Bacteria	Actinobacteriota	Actinobacteria	Nanopelagicales	AcAMD-5	ATZT02		85.96	0	85.96	1248319	1.45221e+06	41699	70	1323	42.8424	95.32	2.91318	0.322671	28.27	34.4463
TPLM-10-3	TPLM-10-3.metabat2.025	1972	LMSG_G000014153.1	https://www.biosino.org/elmsg/record/MSG087002?code=1140	Bacteria	Actinobacteriota	Actinobacteria	Nitriliruptorales	Nitriliruptoraceae			58.76	0	58.76	815589	1.388e+06	3202	273	963	71.0102	94.1663	2.6874	0.371277	32.01	22.0699
TPLM-10-3	TPLM-10-3.metabat2.026	1863	LMSG_G000014154.1	https://www.biosino.org/elmsg/record/MSG087003?code=5960	Bacteria	Proteobacteria	Alphaproteobacteria	Sphingomonadales	Sphingomonadaceae	Porphyrobacter		98.86	0.46	96.56	2566595	2.58417e+06	88346	55	2546	59.1297	91.2034	2.78717	0.350209	25.9	22.2084
TPLM-10-3	TPLM-10-3.metabat2.028	1650	LMSG_G000014155.1	https://www.biosino.org/elmsg/record/MSG087004?code=1200	Bacteria	Proteobacteria	Alphaproteobacteria	Caulobacterales	Maricaulaceae	Oceanicaulis		98.46	0.32	96.86	2656146	2.68895e+06	102049	66	2595	65.9481	90.5931	2.75701	0.362526	28.23	30.8718
TPLM-10-3	TPLM-10-3.metabat2.031	1858	LMSG_G000014156.1	https://www.biosino.org/elmsg/record/MSG087005?code=8076	Bacteria	Proteobacteria	Alphaproteobacteria	Caulobacterales	Caulobacteraceae	BOG-935		100	1.24	93.8	4073023	4.02314e+06	76133	84	3819	70.2647	90.9511	2.74754	0.359831	29.02	31.1808
TPLM-10-3	TPLM-10-3.metabat2.032	592	LMSG_G000014157.1	https://www.biosino.org/elmsg/record/MSG087006?code=2728	Bacteria	Firmicutes	Bacilli	Acholeplasmatales	Acholeplasmataceae	UBA8290		89.33	0.44	87.13	915100	1.01938e+06	6604	180	1027	34.8229	94.398	3.12978	0.314528	35.49	48.0822
TPLM-10-3	TPLM-10-3.metabat2.040	848	LMSG_G000014158.1	https://www.biosino.org/elmsg/record/MSG087007?code=6768	Bacteria	Proteobacteria	Gammaproteobacteria	Pseudomonadales	Pseudohongiellaceae	Pseudohongiella		94.81	0.51	92.26	2870070	3.01098e+06	38713	147	2690	52.5211	90.7284	2.88987	0.356166	27.65	32.4034
TPLM-10-3	TPLM-10-3.metabat2.043	357	LMSG_G000014159.1	https://www.biosino.org/elmsg/record/MSG087008?code=1716	Bacteria	Bacteroidota	Bacteroidia	Cytophagales	Cyclobacteriaceae	Belliella		97.56	0.56	94.76	3552855	3.62093e+06	30704	205	3178	37.1343	85.8233	3.08962	0.326307	24.36	50.6635
TPLM-10-3	TPLM-10-3.metabat2.046_sub	1811	LMSG_G000014160.1	https://www.biosino.org/elmsg/record/MSG087009?code=6968	Bacteria	Proteobacteria	Alphaproteobacteria	Rhizobiales	Xanthobacteraceae	Afipia	Afipia sp000497575	56.9	9.61	8.85	4522586	6.79986e+06	4760	1102	5294	60.5598	88.5969	2.84108	0.359881	27.84	25.2068
TPLM-10-3	TPLM-10-3.metabat2.047	2176	LMSG_G000014161.1	https://www.biosino.org/elmsg/record/MSG087010?code=6452	Bacteria	Actinobacteriota	Actinobacteria	Actinomycetales	Microbacteriaceae	Rhodoluna		81.97	6.43	49.82	1115707	1.26211e+06	16142	116	1170	52.9886	95.0067	2.83439	0.316324	24.32	34.0591
TPLM-10-3	TPLM-10-3.metabat2.053	761	LMSG_G000014162.1	https://www.biosino.org/elmsg/record/MSG087011?code=5368	Bacteria	Proteobacteria	Gammaproteobacteria	Burkholderiales	Methylophilaceae	Methylotenera		98.72	0.43	96.57	1790219	1.80557e+06	127260	23	1649	41.7062	87.4634	2.92683	0.336973	29.33	29.0467
TPLM-10-3	TPLM-10-3.metabat2.056	2051	LMSG_G000014163.1	https://www.biosino.org/elmsg/record/MSG087012?code=1756	Bacteria	Actinobacteriota	Acidimicrobiia	Microtrichales	Ilumatobacteraceae			95.73	2.14	85.03	2220423	2.26875e+06	24063	209	2320	60.793	94.7342	2.76527	0.347539	32.32	35.5788
TPLM-10-3	TPLM-10-3.metabat2.057	819	LMSG_G000014164.1	https://www.biosino.org/elmsg/record/MSG087013?code=9148	Bacteria	Proteobacteria	Gammaproteobacteria	Pseudomonadales	Halieaceae	Haliea		99.02	3.27	82.67	3423919	3.34727e+06	44603	143	3297	62.6968	92.4783	2.85815	0.365653	25.59	23.9492
TPLM-10-3	TPLM-10-3.metabat2.064	2133	LMSG_G000014165.1	https://www.biosino.org/elmsg/record/MSG087014?code=8224	Bacteria	Actinobacteriota	Actinobacteria	Actinomycetales	Microbacteriaceae	Pontimonas		90.52	1.26	84.22	1439853	1.56881e+06	103311	28	1453	59.5077	93.4397	2.78379	0.335192	31.4	24.308
TPLM-10-3	TPLM-10-3.metabat2.072_sub	1807	LMSG_G000014166.1	https://www.biosino.org/elmsg/record/MSG087015?code=8552	Bacteria	Proteobacteria	Alphaproteobacteria	Rhizobiales	Rhizobiaceae	Aquamicrobium		93.18	1.65	84.93	5814883	6.1319e+06	207007	76	5538	62.0051	89.4844	2.82061	0.346438	28.47	32.1589
TPLM-10-3	TPLM-10-3.metabat2.078_sub	824	LMSG_G000014167.1	https://www.biosino.org/elmsg/record/MSG087016?code=4700	Bacteria	Proteobacteria	Gammaproteobacteria	Pseudomonadales	Halieaceae	Pseudohaliea		97.92	1.18	92.02	3264025	3.29367e+06	24198	237	3156	59.8064	92.8499	2.8454	0.37201	26.97	38.909
TPLM-10-3	TPLM-10-3.metabat2.079	1962	LMSG_G000014168.1	https://www.biosino.org/elmsg/record/MSG087017?code=7312	Bacteria	Actinobacteriota	Actinobacteria	Nitriliruptorales	Nitriliruptoraceae			98.29	1.71	89.74	1712700	1712700	102283	31	1695	59.1481	93.1147	2.76343	0.342342	35.99	25.6904
TPLM-10-3	TPLM-10-3.metabat2.090	286	LMSG_G000014169.1	https://www.biosino.org/elmsg/record/MSG087018?code=4160	Bacteria	Bacteroidota	Bacteroidia	NS11-12g	UBA9320			98.63	1.28	92.23	2661837	2.66423e+06	44218	139	2482	34.8398	90.896	3.12125	0.331663	24.83	44.706
TPLM-1-1	TPLM-1-1.concoct.029_sub	753	LMSG_G000014170.1	https://www.biosino.org/elmsg/record/MSG087019?code=5112	Bacteria	Proteobacteria	Gammaproteobacteria	Enterobacterales	Alteromonadaceae	Idiomarina		98.69	5.81	69.64	2503158	2.39537e+06	34034	212	2436	49.6864	94.1426	2.94054	0.35924	28.74	29.1632
TPLM-1-1	TPLM-1-1.concoct.030_sub	931	LMSG_G000014171.1	https://www.biosino.org/elmsg/record/MSG087020?code=4244	Archaea	Halobacterota	Halobacteria	Halobacteriales	Haloarculaceae			52.8	2.8	38.8	1675683	3.01382e+06	8733	243	1961	63.125	90.2828	2.74397	0.30469	37.42	20.2902
TPLM-1-1	TPLM-1-1.concoct.036_sub	961	LMSG_G000014172.1	https://www.biosino.org/elmsg/record/MSG087021?code=4964	Archaea	Halobacterota	Halobacteria	Halobacteriales	Haloferacaceae	A07HB70		91.01	1.9	81.51	1951202	2.1001e+06	12315	227	2157	71.0116	90.728	2.68146	0.336296	40.02	13.3251
TPLM-1-1	TPLM-1-1.concoct.057_sub	948	LMSG_G000014173.1	https://www.biosino.org/elmsg/record/MSG087022?code=7340	Archaea	Halobacterota	Halobacteria	Halobacteriales	Natrialbaceae	Haloarchaeobius		85.33	9.05	40.08	3734753	3.95714e+06	3754	1108	4500	68.8639	87.6958	2.69349	0.31306	38.22	26.5078
TPLM-1-1	TPLM-1-1.concoct.067	915	LMSG_G000014174.1	https://www.biosino.org/elmsg/record/MSG087023?code=8804	Archaea	Halobacterota	Halobacteria	Halobacteriales				56.75	5.66	28.45	1577713	2.52798e+06	2139	714	2320	56.0775	90.8314	2.81634	0.318154	38.64	17.1134
TPLM-1-1	TPLM-1-1.concoct.089	914	LMSG_G000014175.1	https://www.biosino.org/elmsg/record/MSG087024?code=3240	Archaea	Halobacterota	Halobacteria	Halobacteriales				91.34	6.9	56.84	1970097	2.00539e+06	5429	438	2557	59.9635	91.2822	2.78572	0.3162	39.53	9.6442
TPLM-1-1	TPLM-1-1.concoct.091_sub	957	LMSG_G000014176.1	https://www.biosino.org/elmsg/record/MSG087025?code=3236	Archaea	Halobacterota	Halobacteria	Halobacteriales	Haloarculaceae	Halovenus		89.15	1.6	81.15	2188848	2.41195e+06	25103	122	2196	65.6803	87.5563	2.73305	0.329947	39.28	14.6196
TPLM-1-1	TPLM-1-1.concoct.096_sub	962	LMSG_G000014177.1	https://www.biosino.org/elmsg/record/MSG087026?code=5872	Archaea	Halobacterota	Halobacteria	Halobacteriales	QS-1-68-20	QS-1-68-20		84.85	3.71	66.3	2799476	3.16111e+06	9583	369	3123	70.0919	88.8569	2.68797	0.315078	38.6	24.6475
TPLM-1-1	TPLM-1-1.concoct.133	964	LMSG_G000014178.1	https://www.biosino.org/elmsg/record/MSG087027?code=3236	Archaea	Halobacterota	Halobacteria	Halobacteriales	Haloarculaceae	Halapricum		52.83	4.2	31.83	1752652	3.07321e+06	5585	338	2137	66.9392	90.696	2.71162	0.303258	39.32	37.0867
TPLM-1-1	TPLM-1-1.maxbin.032	1542	LMSG_G000014179.1	https://www.biosino.org/elmsg/record/MSG087028?code=5240	Bacteria	Proteobacteria	Gammaproteobacteria	Pseudomonadales	Marinomonadaceae	Marinomonas		93.67	3.99	73.72	3131741	3.20678e+06	13273	395	3208	45.8395	89.5091	2.94485	0.339252	25.21	22.9904
TPLM-1-1	TPLM-1-1.maxbin.043	3	LMSG_G000014180.1	https://www.biosino.org/elmsg/record/MSG087029?code=7284	Archaea	Nanohaloarchaeota	Nanosalinia	Nanosalinales	Nanosalinaceae	Nanosalina		65.38	5.84	36.18	904715	1.27031e+06	7781	165	1177	43.925	90.0169	2.96384	0.319057	37.28	23.2117
TPLM-1-1	TPLM-1-1.maxbin.054	491	LMSG_G000014181.1	https://www.biosino.org/elmsg/record/MSG087030?code=2728	Bacteria	Bacteroidota	Bacteroidia					92.35	2.82	78.25	2673686	2.80938e+06	19145	310	2442	52.5188	90.7179	2.99669	0.361903	27.8	64.3307
TPLM-1-1	TPLM-1-1.metabat2.003_sub	932	LMSG_G000014182.1	https://www.biosino.org/elmsg/record/MSG087031?code=3744	Archaea	Halobacterota	Halobacteria	Halobacteriales	Haloarculaceae	QH-8-67-36		86.09	7.88	46.69	2959511	3.14942e+06	7677	527	3475	61.664	86.0591	2.7564	0.316146	37.78	29.3967
TPLM-1-1	TPLM-1-1.metabat2.007	538	LMSG_G000014183.1	https://www.biosino.org/elmsg/record/MSG087032?code=9400	Bacteria	Bacteroidota	Rhodothermia	Rhodothermales	Salinibacteraceae	Salinibacter		79.07	3.34	62.37	2902601	3.52215e+06	3654	871	2998	64.8634	83.853	2.82955	0.360074	37.39	33.7628
TPLM-1-1	TPLM-1-1.metabat2.011_sub	951	LMSG_G000014184.1	https://www.biosino.org/elmsg/record/MSG087033?code=2052	Archaea	Halobacterota	Halobacteria	Halobacteriales	Haloferacaceae			68.44	4.97	43.59	2780134	3.78713e+06	4409	732	3319	66.8627	87.5998	2.66595	0.322258	40.56	29.1353
TPLM-1-1	TPLM-1-1.metabat2.012	960	LMSG_G000014185.1	https://www.biosino.org/elmsg/record/MSG087034?code=6952	Archaea	Halobacterota	Halobacteria	Halobacteriales	Haloarculaceae	Halovenus		95.82	1.6	87.82	2951906	3.03008e+06	30473	163	3032	60.6153	88.9317	2.76819	0.305919	39.41	21.3421
TPLM-1-1	TPLM-1-1.metabat2.016	902	LMSG_G000014186.1	https://www.biosino.org/elmsg/record/MSG087035?code=2528	Bacteria	Proteobacteria	Gammaproteobacteria	Nitrococcales	Nitrococcaceae	Spiribacter	Spiribacter curvatus	63.61	1.06	58.31	1068721	1.65258e+06	2927	382	1386	64.5618	95.6029	2.8006	0.38225	27.52	31.8137
TPLM-1-1	TPLM-1-1.metabat2.017	955	LMSG_G000014187.1	https://www.biosino.org/elmsg/record/MSG087036?code=5140	Archaea	Halobacterota	Halobacteria	Halobacteriales	Haloarculaceae			96.51	0.21	95.46	2569933	2.65709e+06	13444	283	2802	68.1584	88.2319	2.70084	0.320139	38.13	17.5102
TPLM-1-1	TPLM-1-1.metabat2.022	941	LMSG_G000014188.1	https://www.biosino.org/elmsg/record/MSG087037?code=2356	Archaea	Halobacterota	Halobacteria	Halobacteriales	Haloferacaceae	Halohasta		83.3	5.13	57.65	2595602	2.93521e+06	10414	357	3001	61.0589	87.9542	2.75199	0.303941	37.16	23.116
TPLM-1-1	TPLM-1-1.metabat2.024	1858	LMSG_G000014189.1	https://www.biosino.org/elmsg/record/MSG087038?code=7176	Bacteria	Proteobacteria	Alphaproteobacteria	Caulobacterales	Caulobacteraceae	BOG-935		90.84	1.57	82.99	3601284	3.89707e+06	8352	594	3830	69.8317	90.5553	2.76379	0.358473	29.11	29.1563
TPLM-1-1	TPLM-1-1.metabat2.026_sub	972	LMSG_G000014190.1	https://www.biosino.org/elmsg/record/MSG087039?code=8672	Archaea	Halobacterota	Halobacteria	Halobacteriales	Haloferacaceae	Halorubrum		68.67	6.62	35.57	2067341	2.74584e+06	5552	468	2444	70.0739	86.9898	2.6712	0.309672	37.62	19.3485
TPLM-1-1	TPLM-1-1.metabat2.031_sub	997	LMSG_G000014191.1	https://www.biosino.org/elmsg/record/MSG087040?code=6704	Archaea	Halobacterota	Halobacteria	Halobacteriales	Haloferacaceae	Halobellus		81.34	3.9	61.84	2112154	2.47789e+06	7742	363	2350	67.7841	89.2273	2.69402	0.312722	36.64	12.3097
TPLM-1-1	TPLM-1-1.metabat2.033	537	LMSG_G000014192.1	https://www.biosino.org/elmsg/record/MSG087041?code=8756	Bacteria	Bacteroidota	Rhodothermia	Rhodothermales	Salinibacteraceae	Salinibacter	Salinibacter ruber	95.67	7.61	57.62	4621045	4.47429e+06	7840	789	4493	65.4961	84.3332	2.80752	0.365995	35.55	35.7062
TPLM-1-1	TPLM-1-1.metabat2.041	924	LMSG_G000014193.1	https://www.biosino.org/elmsg/record/MSG087042?code=3700	Archaea	Halobacterota	Halobacteria	Halobacteriales	Haloarculaceae	Halovenus		59.85	3.2	43.85	1933327	3.06634e+06	14481	186	2207	60.8056	90.6571	2.76723	0.30457	38.31	17.5863
TPLM-1-1	TPLM-1-1.metabat2.053_sub	2	LMSG_G000014194.1	https://www.biosino.org/elmsg/record/MSG087043?code=4056	Archaea	Nanohaloarchaeota	Nanosalinia	Nanosalinales	Nanosalinaceae	Nanosalina		61.51	5.14	35.81	689232	1.03411e+06	4599	169	893	50.3119	93.1839	2.88442	0.329488	38.01	15.9598
TPLM-1-1	TPLM-1-1.metabat2.060_sub	952	LMSG_G000014195.1	https://www.biosino.org/elmsg/record/MSG087044?code=3364	Archaea	Halobacterota	Halobacteria	Halobacteriales	Haloferacaceae			60.22	1.63	52.07	1989460	3.21659e+06	3143	677	2447	68.1565	89.4194	2.66892	0.321556	40.26	22.1166
TPLM-1-1	TPLM-1-1.metabat2.061	1528	LMSG_G000014196.1	https://www.biosino.org/elmsg/record/MSG087045?code=8324	Bacteria	Proteobacteria	Gammaproteobacteria	Burkholderiales	Burkholderiaceae	Achromobacter	Achromobacter dolens	96.59	1.9	87.09	5956985	6.04831e+06	12281	709	5946	67.4208	89.8307	2.81329	0.367007	33.3	23.8376
TPLM-1-1	TPLM-1-1.metabat2.066	986	LMSG_G000014197.1	https://www.biosino.org/elmsg/record/MSG087046?code=6664	Archaea	Halobacterota	Halobacteria	Halobacteriales	Haloarculaceae	Natronomonas		85.06	2.45	72.81	2263440	2.58649e+06	42066	100	2426	63.242	89.6442	2.75738	0.311143	36.43	12.8124
TPLM-1-1	TPLM-1-1.metabat2.071	968	LMSG_G000014198.1	https://www.biosino.org/elmsg/record/MSG087047?code=9380	Archaea	Halobacterota	Halobacteria	Halobacteriales	Haloferacaceae	Halorubrum		89.01	1.71	80.46	2311008	2.54741e+06	20210	168	2439	67.9561	88.5612	2.6928	0.31705	36.5	16.8758
TPLM-1-1	TPLM-1-1.metabat2.076	246	LMSG_G000014199.1	https://www.biosino.org/elmsg/record/MSG087048?code=2684	Bacteria	Bacteroidota	Bacteroidia	Flavobacteriales	Flavobacteriaceae	Psychroflexus	Psychroflexus salarius	96.4	2.1	85.9	2358676	2.39459e+06	11712	296	2449	33.4833	92.935	3.09366	0.330443	26.17	38.157
TPLM-1-1	TPLM-1-1.metabat2.081	16	LMSG_G000014200.1	https://www.biosino.org/elmsg/record/MSG087049?code=7140	Archaea	Nanohaloarchaeota	Nanosalinia	Nanosalinales	Nanosalinaceae			74.61	0.93	69.96	817774	1.08257e+06	24113	58	928	46.3832	89.896	2.87595	0.341682	37.36	30.5708
TPLM-1-1	TPLM-1-1.metabat2.082	977	LMSG_G000014201.1	https://www.biosino.org/elmsg/record/MSG087050?code=8016	Archaea	Halobacterota	Halobacteria	Halobacteriales	Haloarculaceae	CBA1134		95.13	0.8	91.13	2079881	2.16812e+06	28798	123	2365	65.9485	90.8053	2.74471	0.315558	37.4	16.8279
TPLM-1-1	TPLM-1-1.metabat2.087	953	LMSG_G000014202.1	https://www.biosino.org/elmsg/record/MSG087051?code=8092	Archaea	Halobacterota	Halobacteria	Halobacteriales	Haloferacaceae			95.76	1.65	87.51	3170425	3.25472e+06	16171	329	3348	62.296	87.9326	2.72041	0.309478	40.11	24.6024
TPLM-1-1	TPLM-1-1.metabat2.089	959	LMSG_G000014203.1	https://www.biosino.org/elmsg/record/MSG087052?code=5356	Archaea	Halobacterota	Halobacteria	Halobacteriales	Haloarculaceae	Halovenus		84.94	4.39	62.99	2732421	3.05879e+06	7559	496	2840	67.1249	87.5629	2.68252	0.314019	40.25	23.7884
TPLM-11-1	TPLM-11-1.concoct.020	1528	LMSG_G000014204.1	https://www.biosino.org/elmsg/record/MSG087053?code=7180	Bacteria	Proteobacteria	Gammaproteobacteria	Burkholderiales	Burkholderiaceae	Achromobacter	Achromobacter dolens	98.48	0.64	95.28	6101547	6.15572e+06	17157	528	5930	67.7748	90.2651	2.80704	0.368252	33.1	24.7478
TPLM-11-1	TPLM-11-1.concoct.029	486	LMSG_G000014205.1	https://www.biosino.org/elmsg/record/MSG087054?code=6788	Bacteria	Proteobacteria	Gammaproteobacteria					55.75	3.49	38.3	1197478	2.0214e+06	2770	444	1531	59.8358	96.0463	2.87503	0.376181	32.61	23.3825
TPLM-11-1	TPLM-11-1.concoct.031_sub	772	LMSG_G000014206.1	https://www.biosino.org/elmsg/record/MSG087055?code=5992	Bacteria	Proteobacteria	Gammaproteobacteria	Pseudomonadales	Saccharospirillaceae			78.45	3.06	63.15	2136126	2.62069e+06	4987	506	2470	49.4133	92.025	2.9428	0.367727	27.12	33.2377
TPLM-11-1	TPLM-11-1.concoct.032_sub	283	LMSG_G000014207.1	https://www.biosino.org/elmsg/record/MSG087056?code=1484	Bacteria	Bacteroidota	Bacteroidia	NS11-12g	UBA955	UBA6161		97.81	3.55	80.06	3417450	3.3716e+06	28676	208	2909	35.4353	88.476	3.09397	0.323533	26.38	59.6936
TPLM-11-1	TPLM-11-1.concoct.047	1858	LMSG_G000014208.1	https://www.biosino.org/elmsg/record/MSG087057?code=4904	Bacteria	Proteobacteria	Alphaproteobacteria	Caulobacterales	Caulobacteraceae	BOG-935		98.26	1.63	90.11	3989890	3.99428e+06	22212	289	3923	70.1996	91.0166	2.75112	0.359403	29.01	31.5798
TPLM-11-1	TPLM-11-1.concoct.058_sub	1465	LMSG_G000014209.1	https://www.biosino.org/elmsg/record/MSG087058?code=8120	Bacteria	Proteobacteria	Gammaproteobacteria	Burkholderiales	Burkholderiaceae	Limnohabitans		77.85	7.72	39.25	2587552	3.0239e+06	5120	639	2958	59.7386	91.0796	2.84345	0.360141	28.35	20.0962
TPLM-11-1	TPLM-11-1.concoct.061_sub	53	LMSG_G000014210.1	https://www.biosino.org/elmsg/record/MSG087059?code=5844	Bacteria	Bacteroidota	Bacteroidia	Flavobacteriales	Crocinitomicaceae			72.22	4.67	48.87	2435358	3.16733e+06	5327	510	2521	37.0615	90.9952	3.09268	0.333902	29.92	48.4528
TPLM-11-1	TPLM-11-1.concoct.078_sub	230	LMSG_G000014211.1	https://www.biosino.org/elmsg/record/MSG087060?code=2500	Bacteria	Bacteroidota	Bacteroidia	Flavobacteriales	Flavobacteriaceae	Flavobacterium		91.53	4.77	67.68	2850849	2.96038e+06	14997	327	2818	36.9151	92.0166	3.10174	0.32648	27.53	53.3175
TPLM-11-1	TPLM-11-1.concoct.085_sub	269	LMSG_G000014212.1	https://www.biosino.org/elmsg/record/MSG087061?code=2300	Bacteria	Bacteroidota	Bacteroidia	UBA7662	UBA7662	UBA7662		90.21	1.19	84.26	2836429	3.10331e+06	58271	135	2628	50.4827	91.9418	3.00217	0.343314	28.36	46.1848
TPLM-11-1	TPLM-11-1.concoct.110	819	LMSG_G000014213.1	https://www.biosino.org/elmsg/record/MSG087062?code=6168	Bacteria	Proteobacteria	Gammaproteobacteria	Pseudomonadales	Halieaceae	Haliea		79.33	4.03	59.18	2752128	3.3015e+06	3928	780	3181	62.827	92.9534	2.85752	0.36481	24.56	19.6212
TPLM-11-1	TPLM-11-1.concoct.113	1773	LMSG_G000014214.1	https://www.biosino.org/elmsg/record/MSG087063?code=7020	Bacteria	Proteobacteria	Alphaproteobacteria	Rhodobacterales	Rhodobacteraceae	EhC02		93.25	8.45	51	5435533	5.34467e+06	10992	738	6004	59.5007	89.4052	2.83198	0.357322	25.42	22.077
TPLM-11-1	TPLM-11-1.concoct.125	1922	LMSG_G000014215.1	https://www.biosino.org/elmsg/record/MSG087064?code=9544	Bacteria	Gemmatimonadota	Gemmatimonadetes	SG8-23				75.09	3.95	55.34	2037005	2.57718e+06	3866	584	2185	63.0562	92.8367	2.79685	0.376193	34.32	31.4187
TPLM-11-1	TPLM-11-1.concoct.132_sub	116	LMSG_G000014216.1	https://www.biosino.org/elmsg/record/MSG087065?code=5508	Bacteria	Proteobacteria	Alphaproteobacteria					95.7	9.77	46.85	2325082	2.2045e+06	22340	294	2607	28.1925	90.3303	3.16234	0.326647	29.24	25.8055
TPLM-11-1	TPLM-11-1.concoct.162	1732	LMSG_G000014217.1	https://www.biosino.org/elmsg/record/MSG087066?code=7044	Bacteria	Proteobacteria	Alphaproteobacteria	Rhodobacterales	Rhodobacteraceae	Pararhodobacter		87.79	1.74	79.09	3212794	3.58851e+06	7562	553	3500	65.5715	90.9192	2.76274	0.360208	29.12	29.258
TPLM-11-1	TPLM-11-1.concoct.176	543	LMSG_G000014218.1	https://www.biosino.org/elmsg/record/MSG087067?code=7492	Bacteria	Proteobacteria	Gammaproteobacteria	Pseudomonadales	HTCC2089			70.86	4.87	46.51	3800258	5.01817e+06	3433	1208	4455	63.2078	89.1118	2.84042	0.378365	24.6	26.0509
TPLM-11-1	TPLM-11-1.concoct.181_sub	621	LMSG_G000014219.1	https://www.biosino.org/elmsg/record/MSG087068?code=2580	Bacteria	Bacteroidota	Rhodothermia	Balneolales	Balneolaceae			86.36	5.21	60.31	2437246	2.66162e+06	6055	485	2538	42.1116	91.5417	3.02264	0.336749	26.12	44.3123
TPLM-11-1	TPLM-11-1.concoct.186	1758	LMSG_G000014220.1	https://www.biosino.org/elmsg/record/MSG087069?code=1396	Bacteria	Proteobacteria	Alphaproteobacteria	Rhodobacterales	Rhodobacteraceae	Yoonia		89.78	7.74	51.08	2500697	2.56429e+06	4990	609	2934	61.8371	93.0874	2.79489	0.340314	23.88	30.3915
TPLM-11-1	TPLM-11-1.concoct.190_sub	575	LMSG_G000014221.1	https://www.biosino.org/elmsg/record/MSG087070?code=9876	Bacteria	Firmicutes	Bacilli	Izemoplasmatales				81.66	4.11	61.11	1146075	1.33622e+06	4855	285	1298	39.8257	93.7125	3.09418	0.318062	36.02	34.9017
TPLM-11-1	TPLM-11-1.concoct.200_sub	880	LMSG_G000014222.1	https://www.biosino.org/elmsg/record/MSG087071?code=2640	Bacteria	Proteobacteria	Gammaproteobacteria	Pseudomonadales	Halomonadaceae	Halomonas	Halomonas aquamarina	54.14	0.86	49.84	4223754	7.67955e+06	12090	476	4448	55.3604	89.587	2.88911	0.361574	27.86	22.7286
TPLM-11-1	TPLM-11-1.concoct.211_sub	723	LMSG_G000014223.1	https://www.biosino.org/elmsg/record/MSG087072?code=1232	Bacteria	Proteobacteria	Gammaproteobacteria	Pseudomonadales	Moraxellaceae	Psychrobacter		60.99	1.91	51.44	1466553	2.33156e+06	2838	528	1658	48.7501	84.4793	2.89392	0.334281	26.5	18.4105
TPLM-11-1	TPLM-11-1.concoct.213	1032	LMSG_G000014224.1	https://www.biosino.org/elmsg/record/MSG087073?code=4720	Bacteria	Planctomycetota	Planctomycetes	Pirellulales	Pirellulaceae	UBA6163		96.4	0.59	93.45	6142832	6.33347e+06	17053	538	4879	59.7049	85.7269	2.81651	0.370122	26.96	34.349
TPLM-11-1	TPLM-11-1.concoct.215_sub	1115	LMSG_G000014225.1	https://www.biosino.org/elmsg/record/MSG087074?code=4692	Bacteria	Verrucomicrobiota	Verrucomicrobiae	Verrucomicrobiales	Akkermansiaceae	UBA1315		97.1	2.38	85.2	6078501	6.11027e+06	15169	681	5856	57.6547	88.8409	2.89415	0.363392	24.72	50.9994
TPLM-11-1	TPLM-11-1.maxbin.015_sub	2153	LMSG_G000014226.1	https://www.biosino.org/elmsg/record/MSG087075?code=7052	Bacteria	Actinobacteriota	Actinobacteria	Actinomycetales	Microbacteriaceae	Pontimonas		52.74	0	52.74	815121	1.54555e+06	2643	298	1139	58.1247	94.1016	2.80105	0.339922	30.58	20.8558
TPLM-11-1	TPLM-11-1.maxbin.017_sub	879	LMSG_G000014227.1	https://www.biosino.org/elmsg/record/MSG087076?code=9748	Bacteria	Proteobacteria	Gammaproteobacteria	Pseudomonadales	Halomonadaceae	Halomonas	Halomonas campaniensis_B	51.88	0	51.88	2216997	4.27332e+06	5247	527	2523	52.6127	90.625	2.87182	0.354147	28.76	22.102
TPLM-11-1	TPLM-11-1.maxbin.019_sub	1976	LMSG_G000014228.1	https://www.biosino.org/elmsg/record/MSG087077?code=3736	Bacteria	Actinobacteriota	Actinobacteria	Nitriliruptorales	Nitriliruptoraceae			66.16	3.05	50.91	1482470	2.14199e+06	4466	406	1672	71.1012	93.4203	2.69366	0.364466	30.3	33.0529
TPLM-11-1	TPLM-11-1.maxbin.023_sub	2176	LMSG_G000014229.1	https://www.biosino.org/elmsg/record/MSG087078?code=4076	Bacteria	Actinobacteriota	Actinobacteria	Actinomycetales	Microbacteriaceae	Rhodoluna		81.2	1.98	71.3	1064962	1.28031e+06	5539	240	1268	53.0053	93.7663	2.83274	0.321446	24.08	29.109
TPLM-11-1	TPLM-11-1.maxbin.029_sub	2151	LMSG_G000014230.1	https://www.biosino.org/elmsg/record/MSG087079?code=9648	Bacteria	Actinobacteriota	Actinobacteria	Actinomycetales	Microbacteriaceae	Pontimonas		66.49	2.54	53.79	1008123	1.46041e+06	9153	172	1191	58.2939	93.3518	2.78817	0.337482	29.56	18.8469
TPLM-11-1	TPLM-11-1.maxbin.031_sub	2177	LMSG_G000014231.1	https://www.biosino.org/elmsg/record/MSG087080?code=1800	Bacteria	Actinobacteriota	Actinobacteria	Actinomycetales	Microbacteriaceae	Rhodoluna		84.81	4.63	61.66	2312406	2.58543e+06	5151	564	3017	52.5495	90.559	2.84383	0.336856	24.04	23.3523
TPLM-11-1	TPLM-11-1.maxbin.037	357	LMSG_G000014232.1	https://www.biosino.org/elmsg/record/MSG087081?code=3968	Bacteria	Bacteroidota	Bacteroidia	Cytophagales	Cyclobacteriaceae	Belliella		95.24	3.97	75.39	3132361	3.1573e+06	15646	331	2924	37.3213	86.6346	3.08871	0.327197	24.6	52.3567
TPLM-11-1	TPLM-11-1.maxbin.044_sub	303	LMSG_G000014233.1	https://www.biosino.org/elmsg/record/MSG087082?code=5360	Bacteria	Bacteroidota	Bacteroidia	Flavobacteriales	Crocinitomicaceae			53.71	6.4	21.71	1929438	3.20985e+06	8587	312	1959	37.0184	89.4832	3.07885	0.321903	27.41	40.9446
TPLM-11-1	TPLM-11-1.maxbin.050_sub	628	LMSG_G000014234.1	https://www.biosino.org/elmsg/record/MSG087083?code=2104	Bacteria	Firmicutes	Bacilli	RFN20	CAG-826	UBA970		95.51	8.43	53.36	1198292	1.15287e+06	28690	115	1198	37.135	93.0203	3.11204	0.311278	36.37	47.5677
TPLM-11-1	TPLM-11-1.maxbin.063	2132	LMSG_G000014235.1	https://www.biosino.org/elmsg/record/MSG087084?code=6408	Bacteria	Actinobacteriota	Actinobacteria	Actinomycetales	Microbacteriaceae	Pontimonas		92.68	2.1	82.18	1681662	1.77428e+06	30506	109	1735	59.4219	93.8523	2.78212	0.333792	31.83	25.5699
TPLM-11-1	TPLM-11-1.maxbin.066_sub	761	LMSG_G000014236.1	https://www.biosino.org/elmsg/record/MSG087085?code=2316	Bacteria	Proteobacteria	Gammaproteobacteria	Burkholderiales	Methylophilaceae	Methylotenera		99.15	8.05	58.9	1969395	1.83712e+06	31965	164	1954	41.8406	87.9604	2.9289	0.337692	28.83	27.4196
TPLM-11-1	TPLM-11-1.maxbin.073_sub	201	LMSG_G000014237.1	https://www.biosino.org/elmsg/record/MSG087086?code=3792	Bacteria	Bacteroidota	Bacteroidia	Flavobacteriales	Crocinitomicaceae			89.19	1.35	82.44	2727257	3.01221e+06	27389	204	2506	40.4651	92.5272	3.03531	0.327247	26.41	43.2669
TPLM-11-1	TPLM-11-1.maxbin.077_sub	637	LMSG_G000014238.1	https://www.biosino.org/elmsg/record/MSG087087?code=8644	Bacteria	Bacteroidota	Rhodothermia	Balneolales	HLUCCA01	UBA11400		66.12	3.02	51.02	4177039	6.04142e+06	81584	467	4248	41.2603	90.8507	2.9736	0.328135	27.71	40.4593
TPLM-11-1	TPLM-11-1.maxbin.081_sub	402	LMSG_G000014239.1	https://www.biosino.org/elmsg/record/MSG087088?code=2268	Bacteria	Bacteroidota	Bacteroidia	Chitinophagales	UBA8649			97.29	2.79	83.34	3186477	3.18393e+06	35015	259	3108	33.4829	90.4326	3.12069	0.317431	29.72	42.3665
TPLM-11-1	TPLM-11-1.maxbin.086_sub	758	LMSG_G000014240.1	https://www.biosino.org/elmsg/record/MSG087089?code=3072	Bacteria	Proteobacteria	Gammaproteobacteria	Enterobacterales	Alteromonadaceae	Pseudoalteromonas	Pseudoalteromonas undina	95.68	9.52	48.08	4425006	4.20628e+06	28954	372	4223	40.076	89.0885	2.96278	0.329396	24.52	34.8022
TPLM-11-1	TPLM-11-1.maxbin.087_sub	268	LMSG_G000014241.1	https://www.biosino.org/elmsg/record/MSG087090?code=9848	Bacteria	Bacteroidota	Bacteroidia	UBA7662	UBA7662	UBA7662		95.95	1.9	86.45	2688754	2.74783e+06	73551	147	2521	48.1146	91.961	3.00841	0.342369	28.15	55.7879
TPLM-11-1	TPLM-11-1.maxbin.093_sub	2142	LMSG_G000014242.1	https://www.biosino.org/elmsg/record/MSG087091?code=7816	Bacteria	Actinobacteriota	Actinobacteria	Actinomycetales	Microbacteriaceae	Pontimonas		78.82	3.48	61.42	1339211	1.62723e+06	17360	167	1498	59.1424	93.8235	2.78552	0.323366	28.66	38.0821
TPLM-11-1	TPLM-11-1.metabat2.002	2365	LMSG_G000014243.1	https://www.biosino.org/elmsg/record/MSG087092?code=3476	Bacteria	Proteobacteria	Alphaproteobacteria	Paracaedibacterales	UBA11393			94.62	0	94.62	1909051	2.0176e+06	34342	105	1758	40.1162	87.1197	2.98134	0.345176	27.16	15.7146
TPLM-11-1	TPLM-11-1.metabat2.004_sub	749	LMSG_G000014244.1	https://www.biosino.org/elmsg/record/MSG087093?code=1120	Bacteria	Proteobacteria	Gammaproteobacteria	Enterobacterales	Alteromonadaceae	Idiomarina		95.29	4.99	70.34	2222253	2.21605e+06	25460	168	2122	47.0232	91.6989	2.92575	0.359314	28.72	28.3496
TPLM-11-1	TPLM-11-1.metabat2.005_sub	614	LMSG_G000014245.1	https://www.biosino.org/elmsg/record/MSG087094?code=5488	Bacteria	Bacteroidota	Rhodothermia	Balneolales	Balneolaceae	UBA2664		94.81	2.28	83.41	2531157	2.60702e+06	34417	142	2298	41.4474	90.0211	3.03664	0.338466	25.42	48.9895
TPLM-11-1	TPLM-11-1.metabat2.007	286	LMSG_G000014246.1	https://www.biosino.org/elmsg/record/MSG087095?code=5616	Bacteria	Bacteroidota	Bacteroidia	NS11-12g	UBA9320			96.99	1.91	87.44	2571792	2.6004e+06	34336	143	2358	34.8969	91.3009	3.11843	0.329706	24.67	43.1606
TPLM-11-1	TPLM-11-1.metabat2.011	1459	LMSG_G000014247.1	https://www.biosino.org/elmsg/record/MSG087096?code=6180	Bacteria	Proteobacteria	Gammaproteobacteria	Burkholderiales	Burkholderiaceae	Hydrogenophaga		81.52	1.1	76.02	1594706	1.93017e+06	6216	324	1848	61.6222	94.3921	2.84527	0.36819	31.27	18.1852
TPLM-11-1	TPLM-11-1.metabat2.017	1962	LMSG_G000014248.1	https://www.biosino.org/elmsg/record/MSG087097?code=4212	Bacteria	Actinobacteriota	Actinobacteria	Nitriliruptorales	Nitriliruptoraceae			99.15	3.42	82.05	1795396	1.75041e+06	39585	111	1827	59.1244	92.9443	2.75766	0.340497	35.6	32.8618
TPLM-11-1	TPLM-11-1.metabat2.020	314	LMSG_G000014249.1	https://www.biosino.org/elmsg/record/MSG087098?code=3652	Bacteria	Bacteroidota	Bacteroidia	Flavobacteriales	Crocinitomicaceae	UBA6165		98.11	1.08	92.71	3824809	3.85604e+06	17184	362	3572	40.714	87.783	3.06434	0.334016	25.71	48.6299
TPLM-11-1	TPLM-11-1.metabat2.021	2275	LMSG_G000014250.1	https://www.biosino.org/elmsg/record/MSG087099?code=2664	Bacteria	Actinobacteriota	Actinobacteria	Nanopelagicales	UBA5976	UBA5976		93.44	0.54	90.74	1697845	1.8066e+06	328318	14	1651	47.7787	94.4617	2.79026	0.313092	26.24	30.0381
TPLM-11-1	TPLM-11-1.metabat2.022_sub	635	LMSG_G000014251.1	https://www.biosino.org/elmsg/record/MSG087100?code=9916	Bacteria	Bacteroidota	Rhodothermia	Balneolales	HLUCCA01	HLUCCA01		95.03	0.82	90.93	2816730	2.93869e+06	37867	132	2443	44.0416	90.8506	3.0035	0.340838	28.43	50.4131
TPLM-11-1	TPLM-11-1.metabat2.027_sub	2146	LMSG_G000014252.1	https://www.biosino.org/elmsg/record/MSG087101?code=1420	Bacteria	Actinobacteriota	Actinobacteria	Actinomycetales	Microbacteriaceae	Pontimonas		90.35	7.86	51.05	2372171	2.41541e+06	16826	260	2515	57.5096	91.8357	2.79974	0.324067	27.4	30.3519
TPLM-11-1	TPLM-11-1.metabat2.031	1555	LMSG_G000014253.1	https://www.biosino.org/elmsg/record/MSG087102?code=9980	Bacteria	Proteobacteria	Gammaproteobacteria	Burkholderiales	Burkholderiaceae	SCGC-AAA027-K21		95.41	3.47	78.06	2736379	2.76737e+06	11818	372	2950	53.1386	90.8102	2.87373	0.349025	30.98	26.3121
TPLM-11-1	TPLM-11-1.metabat2.034	1117	LMSG_G000014254.1	https://www.biosino.org/elmsg/record/MSG087103?code=5312	Bacteria	Verrucomicrobiota	Verrucomicrobiae	Verrucomicrobiales	Akkermansiaceae	UBA1315		98.5	1.7	90	4061521	4.05341e+06	33216	236	3806	58.9163	88.6786	2.89575	0.37574	24.98	59.3374
TPLM-11-1	TPLM-11-1.metabat2.038	129	LMSG_G000014255.1	https://www.biosino.org/elmsg/record/MSG087104?code=1968	Bacteria	Proteobacteria	Gammaproteobacteria	Pseudomonadales	Saccharospirillaceae	Bacterioplanes		94.75	2.38	82.85	2622949	2.70045e+06	37779	126	2521	49.2751	92.4562	2.93737	0.377209	24.4	22.875
TPLM-11-1	TPLM-11-1.metabat2.039	287	LMSG_G000014256.1	https://www.biosino.org/elmsg/record/MSG087105?code=9544	Bacteria	Bacteroidota	Bacteroidia	Flavobacteriales	Crocinitomicaceae	UBA6165		91.15	0.54	88.45	2796890	3.05038e+06	16178	259	2507	34.6354	88.6513	3.07945	0.324687	29.3	36.1115
TPLM-11-1	TPLM-11-1.metabat2.040	592	LMSG_G000014257.1	https://www.biosino.org/elmsg/record/MSG087106?code=4404	Bacteria	Firmicutes	Bacilli	Acholeplasmatales	Acholeplasmataceae	UBA8290		90.89	4.67	67.54	978071	1.02352e+06	9382	156	1052	34.9483	95.1099	3.12977	0.31461	35.55	34.7623
TPLM-11-1	TPLM-11-1.metabat2.041	847	LMSG_G000014258.1	https://www.biosino.org/elmsg/record/MSG087107?code=3116	Bacteria	Proteobacteria	Gammaproteobacteria	Pseudomonadales	Pseudohongiellaceae	Pseudohongiella		94.39	7.65	56.14	2905822	2.84773e+06	17957	261	2797	52.4923	90.6689	2.89523	0.356918	28.11	33.0371
TPLM-11-1	TPLM-11-1.metabat2.046_sub	582	LMSG_G000014259.1	https://www.biosino.org/elmsg/record/MSG087108?code=7060	Bacteria	Firmicutes	Bacilli					72.36	1.33	65.71	760103	1.03149e+06	4842	197	919	44.0039	94.8812	3.02118	0.318854	34.32	35.5215
TPLM-11-1	TPLM-11-1.metabat2.051_sub	531	LMSG_G000014260.1	https://www.biosino.org/elmsg/record/MSG087109?code=2388	Bacteria	Bacteroidota	Bacteroidia	Flavobacteriales	UA16			66.2	2.15	55.45	1947540	2.84936e+06	3511	590	2151	50.4647	93.318	2.9764	0.341696	28.43	52.8872
TPLM-11-1	TPLM-11-1.metabat2.055_sub	2150	LMSG_G000014261.1	https://www.biosino.org/elmsg/record/MSG087110?code=6248	Bacteria	Actinobacteriota	Actinobacteria	Actinomycetales	Microbacteriaceae	Pontimonas		88.75	4.63	65.6	1513469	1.62076e+06	11035	204	1637	57.3249	93.8618	2.785	0.32099	28.42	25.1079
TPLM-11-1	TPLM-11-1.metabat2.060_sub	319	LMSG_G000014262.1	https://www.biosino.org/elmsg/record/MSG087111?code=3860	Bacteria	Bacteroidota	Bacteroidia	Flavobacteriales	Crocinitomicaceae	UBA6165		87.1	1.89	77.65	2895463	3.25369e+06	11307	402	2770	40.5223	91.4972	3.06556	0.326583	29.09	48.0061
TPLM-11-1	TPLM-11-1.metabat2.068_sub	1863	LMSG_G000014263.1	https://www.biosino.org/elmsg/record/MSG087112?code=8528	Bacteria	Proteobacteria	Alphaproteobacteria	Sphingomonadales	Sphingomonadaceae	Porphyrobacter		96.54	1.81	87.49	2525907	2.56828e+06	16243	236	2662	59.1462	91.2947	2.7885	0.351639	25.6	24.1497
TPLM-11-1	TPLM-11-1.metabat2.073_sub	1394	LMSG_G000014264.1	https://www.biosino.org/elmsg/record/MSG087113?code=8440	Bacteria	Proteobacteria	Gammaproteobacteria	Pseudomonadales	Pseudomonadaceae	Pseudomonas_E		74.82	2.41	62.77	3610551	4.67506e+06	6704	694	3878	59.1594	88.9068	2.89289	0.368771	28.79	21.8803
TPLM-11-1	TPLM-11-1.metabat2.074	1972	LMSG_G000014265.1	https://www.biosino.org/elmsg/record/MSG087114?code=9804	Bacteria	Actinobacteriota	Actinobacteria	Nitriliruptorales	Nitriliruptoraceae			70.6	1.28	64.2	1003708	1.39637e+06	3759	295	1160	71.0675	93.6815	2.67852	0.368442	31.3	22.915
TPLM-11-1	TPLM-11-1.metabat2.076_sub	1392	LMSG_G000014266.1	https://www.biosino.org/elmsg/record/MSG087115?code=1528	Bacteria	Proteobacteria	Gammaproteobacteria	Pseudomonadales	Pseudomonadaceae	Pseudomonas_E		78.42	7.89	38.97	4078795	4.72575e+06	9784	575	4103	58.943	89.3916	2.89226	0.365389	27.72	20.5943
TPLM-11-1	TPLM-11-1.metabat2.081_sub	756	LMSG_G000014267.1	https://www.biosino.org/elmsg/record/MSG087116?code=7084	Bacteria	Proteobacteria	Gammaproteobacteria	Enterobacterales	Alteromonadaceae	Pseudoalteromonas		89.82	4.98	64.92	3822780	4.03247e+06	11625	527	3744	39.6845	85.9614	2.98176	0.335241	25.32	35.5762
TPLM-11-1	TPLM-11-1.metabat2.089_sub	273	LMSG_G000014268.1	https://www.biosino.org/elmsg/record/MSG087117?code=8668	Bacteria	Bacteroidota	Bacteroidia	Flavobacteriales	Flavobacteriaceae	CG2-30-34-30		72.45	7.12	36.85	2528294	3.17745e+06	3618	783	2998	35.9298	87.4837	3.11343	0.32816	24.52	35.2016
TPLM-11-1	TPLM-11-1.metabat2.093	363	LMSG_G000014269.1	https://www.biosino.org/elmsg/record/MSG087118?code=4700	Bacteria	Bacteroidota	Bacteroidia	Cytophagales	Cyclobacteriaceae	Algoriphagus		98.5	0	98.5	3277587	3.3275e+06	58712	125	2893	40.8869	88.6568	3.0692	0.326176	25.91	56.444
TPLM-11-1	TPLM-11-1.metabat2.102	316	LMSG_G000014270.1	https://www.biosino.org/elmsg/record/MSG087119?code=2784	Bacteria	Bacteroidota	Bacteroidia	Flavobacteriales	Crocinitomicaceae	UBA6165		97.3	6.04	67.1	2965119	2.86928e+06	51941	137	2657	40.0864	91.9041	3.07186	0.333383	28.07	45.1921
TPLM-11-1	TPLM-11-1.metabat2.105_sub	320	LMSG_G000014271.1	https://www.biosino.org/elmsg/record/MSG087120?code=6180	Bacteria	Bacteroidota	Bacteroidia	Flavobacteriales	Crocinitomicaceae	UBA6165		64.94	1.35	58.19	2090272	3.15322e+06	23490	145	1921	37.9527	92.7758	3.05978	0.32237	28.4	47.8407
TPLM-11-1	TPLM-11-1.metabat2.111	2051	LMSG_G000014272.1	https://www.biosino.org/elmsg/record/MSG087121?code=6132	Bacteria	Actinobacteriota	Acidimicrobiia	Microtrichales	Ilumatobacteraceae			94.87	2.99	79.92	2416943	2.4698e+06	12333	338	2646	60.6987	94.2928	2.76127	0.345563	31.77	33.9272
TPLM-11-1	TPLM-11-1.metabat2.120	515	LMSG_G000014273.1	https://www.biosino.org/elmsg/record/MSG087122?code=6900	Bacteria	Bacteroidota	Bacteroidia	Flavobacteriales	UA16			98.12	0	98.12	3295528	3.35867e+06	54466	109	2788	50.8921	93.1951	2.9498	0.339597	26.73	63.7227
TPLM-11-1	TPLM-11-1.metabat2.124	321	LMSG_G000014274.1	https://www.biosino.org/elmsg/record/MSG087123?code=8580	Bacteria	Bacteroidota	Bacteroidia	Flavobacteriales	Crocinitomicaceae	UBA6165		97.03	1.35	90.28	3099133	3.15017e+06	66806	98	2686	42.7926	92.6802	3.03379	0.328091	26.64	49.046
TPLM-11-1	TPLM-11-1.metabat2.145	1453	LMSG_G000014275.1	https://www.biosino.org/elmsg/record/MSG087124?code=1312	Bacteria	Proteobacteria	Gammaproteobacteria	Burkholderiales	Burkholderiaceae			93.15	0.73	89.5	1722413	1.8347e+06	17842	155	1798	58.9528	94.6497	2.85252	0.370507	33.89	18.5786
TPLM-11-2	TPLM-11-2.concoct.002	1729	LMSG_G000014276.1	https://www.biosino.org/elmsg/record/MSG087125?code=2480	Bacteria	Proteobacteria	Alphaproteobacteria	Rhodobacterales	Rhodobacteraceae	Roseicyclus		96.14	0.53	93.49	2989929	3.09292e+06	49382	109	2981	63.821	91.6306	2.77962	0.349597	27.61	34.1145
TPLM-11-2	TPLM-11-2.concoct.005	1922	LMSG_G000014277.1	https://www.biosino.org/elmsg/record/MSG087126?code=9820	Bacteria	Gemmatimonadota	Gemmatimonadetes	SG8-23				97.8	3.3	81.3	2718163	2.68859e+06	77228	100	2332	63.0423	92.8942	2.79346	0.375639	34.45	30.5353
TPLM-11-2	TPLM-11-2.concoct.034	819	LMSG_G000014278.1	https://www.biosino.org/elmsg/record/MSG087127?code=5272	Bacteria	Proteobacteria	Gammaproteobacteria	Pseudomonadales	Halieaceae	Haliea		99.91	3.7	81.41	3519455	3.39683e+06	50224	184	3415	62.6298	92.3898	2.85987	0.364958	25.52	23.2991
TPLM-11-2	TPLM-11-2.concoct.037_sub	2177	LMSG_G000014279.1	https://www.biosino.org/elmsg/record/MSG087128?code=4956	Bacteria	Actinobacteriota	Actinobacteria	Actinomycetales	Microbacteriaceae	Rhodoluna		76.05	2.53	63.4	889783	1.13233e+06	5685	210	1030	52.4652	95.6811	2.83475	0.316094	24.6	29.2206
TPLM-11-2	TPLM-11-2.concoct.047_sub	2133	LMSG_G000014280.1	https://www.biosino.org/elmsg/record/MSG087129?code=6040	Bacteria	Actinobacteriota	Actinobacteria	Actinomycetales	Microbacteriaceae	Pontimonas		59.44	1.01	54.39	909278	1.50418e+06	3278	301	1145	59.6303	94.7051	2.77339	0.335845	31.62	20.8957
TPLM-11-2	TPLM-11-2.concoct.058_sub	227	LMSG_G000014281.1	https://www.biosino.org/elmsg/record/MSG087130?code=1944	Bacteria	Bacteroidota	Bacteroidia	Flavobacteriales	Flavobacteriaceae	Flavobacterium		97	2.89	82.55	2497096	2.49985e+06	38181	118	2332	34.2749	89.8364	3.11718	0.327561	21.76	48.4563
TPLM-11-2	TPLM-11-2.concoct.068	230	LMSG_G000014282.1	https://www.biosino.org/elmsg/record/MSG087131?code=9760	Bacteria	Bacteroidota	Bacteroidia	Flavobacteriales	Flavobacteriaceae	Flavobacterium		84.52	1.5	77.02	2448481	2.84641e+06	6702	459	2569	37.3285	91.9961	3.08353	0.324105	26.15	53.5026
TPLM-11-2	TPLM-11-2.concoct.071_sub	1977	LMSG_G000014283.1	https://www.biosino.org/elmsg/record/MSG087132?code=1484	Bacteria	Actinobacteriota	Actinobacteria	Nitriliruptorales	Nitriliruptoraceae			52.54	8.97	7.69	2349948	3.82043e+06	10467	277	2394	68.6229	92.5562	2.70619	0.364045	28.38	36.5966
TPLM-11-2	TPLM-11-2.concoct.076	283	LMSG_G000014284.1	https://www.biosino.org/elmsg/record/MSG087133?code=9200	Bacteria	Bacteroidota	Bacteroidia	NS11-12g	UBA955	UBA6161		95.2	1.91	85.65	3206405	3.30183e+06	8972	467	3048	35.7559	88.3633	3.09378	0.327286	26.39	63.6227
TPLM-11-2	TPLM-11-2.concoct.088	1996	LMSG_G000014285.1	https://www.biosino.org/elmsg/record/MSG087134?code=3116	Bacteria	Actinobacteriota	Actinobacteria	Actinomycetales	Microbacteriaceae			73.69	4.07	53.34	1305987	1.67951e+06	2897	479	1660	55.105	93.6847	2.80876	0.332851	27.92	26.0339
TPLM-11-2	TPLM-11-2.concoct.093_sub	352	LMSG_G000014286.1	https://www.biosino.org/elmsg/record/MSG087135?code=1952	Bacteria	Bacteroidota	Bacteroidia	Cytophagales	Cyclobacteriaceae	Lunatimonas		94.98	3.89	75.53	5730517	5.79601e+06	7532	1012	5511	41.9153	87.9983	3.06644	0.332673	25.59	67.3587
TPLM-11-2	TPLM-11-2.concoct.101_sub	1773	LMSG_G000014287.1	https://www.biosino.org/elmsg/record/MSG087136?code=9820	Bacteria	Proteobacteria	Alphaproteobacteria	Rhodobacterales	Rhodobacteraceae	EhC02		97.62	9.58	49.72	6025252	5.62057e+06	16771	675	6408	59.1921	89.319	2.82941	0.356744	25.04	23.5675
TPLM-11-2	TPLM-11-2.concoct.109	116	LMSG_G000014288.1	https://www.biosino.org/elmsg/record/MSG087137?code=8024	Bacteria	Proteobacteria	Alphaproteobacteria					63.78	0.54	61.08	1120873	1.74265e+06	3543	329	1431	28.598	90.9628	3.1283	0.320806	27.19	24.9805
TPLM-11-2	TPLM-11-2.concoct.116	2365	LMSG_G000014289.1	https://www.biosino.org/elmsg/record/MSG087138?code=8816	Bacteria	Proteobacteria	Alphaproteobacteria	Paracaedibacterales	UBA11393			83.14	0	83.14	1759644	2.11648e+06	5932	349	1857	40.267	87.6581	2.9897	0.347426	26.62	18.1855
TPLM-11-2	TPLM-11-2.concoct.140	1962	LMSG_G000014290.1	https://www.biosino.org/elmsg/record/MSG087139?code=8528	Bacteria	Actinobacteriota	Actinobacteria	Nitriliruptorales	Nitriliruptoraceae			98.29	4.27	76.94	1908983	1.86133e+06	41179	128	1958	58.9147	93.0188	2.75872	0.34033	35.31	35.6211
TPLM-11-2	TPLM-11-2.concoct.144_sub	269	LMSG_G000014291.1	https://www.biosino.org/elmsg/record/MSG087140?code=8556	Bacteria	Bacteroidota	Bacteroidia	UBA7662	UBA7662	UBA7662		94.97	7.62	56.87	2868746	2.79632e+06	51941	174	2640	50.1617	92.3773	3.01043	0.343471	29.24	47.0589
TPLM-11-2	TPLM-11-2.concoct.148_sub	1554	LMSG_G000014292.1	https://www.biosino.org/elmsg/record/MSG087141?code=6548	Bacteria	Proteobacteria	Gammaproteobacteria	Burkholderiales	Burkholderiaceae	SCGC-AAA027-K21		83.79	9.48	36.39	2166700	2.32304e+06	6797	428	2470	52.1116	90.1762	2.86994	0.347098	30.22	27.2304
TPLM-11-2	TPLM-11-2.concoct.152_sub	303	LMSG_G000014293.1	https://www.biosino.org/elmsg/record/MSG087142?code=1880	Bacteria	Bacteroidota	Bacteroidia	Flavobacteriales	Crocinitomicaceae			97.5	3.78	78.6	3241882	3.20091e+06	23123	217	2973	37.3908	90.0976	3.06387	0.323072	27.63	43.1848
TPLM-11-2	TPLM-11-2.concoct.154	575	LMSG_G000014294.1	https://www.biosino.org/elmsg/record/MSG087143?code=7500	Bacteria	Firmicutes	Bacilli	Izemoplasmatales				70.89	1.45	63.64	742574	1.02651e+06	3708	234	917	40.7207	93.169	3.08369	0.313606	36.51	40.4
TPLM-11-2	TPLM-11-2.concoct.156_sub	824	LMSG_G000014295.1	https://www.biosino.org/elmsg/record/MSG087144?code=9580	Bacteria	Proteobacteria	Gammaproteobacteria	Pseudomonadales	Halieaceae	Pseudohaliea		52.91	1.19	46.96	1726550	3.1914e+06	2935	616	2111	59.8453	93.3468	2.84421	0.37399	28.06	38.2265
TPLM-11-2	TPLM-11-2.concoct.176_sub	887	LMSG_G000014296.1	https://www.biosino.org/elmsg/record/MSG087145?code=8140	Bacteria	Proteobacteria	Gammaproteobacteria	Pseudomonadales	Halomonadaceae			70.13	1.35	63.38	2455149	3.43474e+06	3604	750	2883	67.5062	89.5927	2.85641	0.375448	31.75	21.9946
TPLM-11-2	TPLM-11-2.concoct.181	635	LMSG_G000014297.1	https://www.biosino.org/elmsg/record/MSG087146?code=5344	Bacteria	Bacteroidota	Rhodothermia	Balneolales	HLUCCA01	HLUCCA01		95.06	0.82	90.96	2891098	3.01533e+06	98109	106	2465	44.0981	90.6809	3.00264	0.342028	28.46	50.4998
TPLM-11-2	TPLM-11-2.maxbin.007_sub	2176	LMSG_G000014298.1	https://www.biosino.org/elmsg/record/MSG087147?code=2212	Bacteria	Actinobacteriota	Actinobacteria	Actinomycetales	Microbacteriaceae	Rhodoluna		56.65	0.58	53.75	939545	1.6417e+06	3199	312	1288	52.9368	94.4725	2.82998	0.325389	24.58	29.8017
TPLM-11-2	TPLM-11-2.maxbin.009	584	LMSG_G000014299.1	https://www.biosino.org/elmsg/record/MSG087148?code=3012	Bacteria	Actinobacteriota	Actinobacteria					55.4	7.37	18.55	1159368	1.84701e+06	4384	306	1513	43.4356	94.2189	2.95523	0.33257	28.21	21.5635
TPLM-11-2	TPLM-11-2.maxbin.014_sub	2151	LMSG_G000014300.1	https://www.biosino.org/elmsg/record/MSG087149?code=7424	Bacteria	Actinobacteriota	Actinobacteria	Actinomycetales	Microbacteriaceae	Pontimonas		67.68	1.94	57.98	1071505	1.53908e+06	5620	259	1354	58.5059	94.4523	2.78735	0.337213	29.26	30.7978
TPLM-11-2	TPLM-11-2.maxbin.015_sub	1453	LMSG_G000014301.1	https://www.biosino.org/elmsg/record/MSG087150?code=6488	Bacteria	Proteobacteria	Gammaproteobacteria	Burkholderiales	Burkholderiaceae			85.98	1.43	78.83	1887325	2.15916e+06	5521	420	2193	58.8191	94.3099	2.84096	0.367301	31.11	15.8955
TPLM-11-2	TPLM-11-2.maxbin.023_sub	2203	LMSG_G000014302.1	https://www.biosino.org/elmsg/record/MSG087151?code=4944	Bacteria	Actinobacteriota	Actinobacteria	Actinomycetales	Microbacteriaceae	Aquiluna		62.61	6.97	27.76	1724090	2.47785e+06	3333	556	2419	56.3204	93.7299	2.8188	0.333682	22.31	23.7807
TPLM-11-2	TPLM-11-2.maxbin.029_sub	879	LMSG_G000014303.1	https://www.biosino.org/elmsg/record/MSG087152?code=2512	Bacteria	Proteobacteria	Gammaproteobacteria	Pseudomonadales	Halomonadaceae	Halomonas	Halomonas campaniensis_B	85.28	4.11	64.73	3425628	3.83223e+06	5057	816	3987	52.7415	91.0053	2.85373	0.348477	28.51	21.018
TPLM-11-2	TPLM-11-2.maxbin.037_sub	363	LMSG_G000014304.1	https://www.biosino.org/elmsg/record/MSG087153?code=8084	Bacteria	Bacteroidota	Bacteroidia	Cytophagales	Cyclobacteriaceae	Algoriphagus		98.68	1.5	91.18	3407473	3.40135e+06	49038	187	3115	40.8296	88.5245	3.06899	0.326683	25.4	55.1729
TPLM-11-2	TPLM-11-2.maxbin.039_sub	1555	LMSG_G000014305.1	https://www.biosino.org/elmsg/record/MSG087154?code=2676	Bacteria	Proteobacteria	Gammaproteobacteria	Burkholderiales	Burkholderiaceae	SCGC-AAA027-K21		94.5	6.36	62.7	2914853	2.89e+06	6451	624	3387	53.5358	92.1887	2.85432	0.344729	28.56	27.1026
TPLM-11-2	TPLM-11-2.maxbin.045	749	LMSG_G000014306.1	https://www.biosino.org/elmsg/record/MSG087155?code=5612	Bacteria	Proteobacteria	Gammaproteobacteria	Enterobacterales	Alteromonadaceae	Idiomarina		94.67	1.58	86.77	2301929	2.39161e+06	250819	104	2190	46.9677	91.4251	2.92069	0.357594	28.21	26.9339
TPLM-11-2	TPLM-11-2.maxbin.055_sub	286	LMSG_G000014307.1	https://www.biosino.org/elmsg/record/MSG087156?code=9352	Bacteria	Bacteroidota	Bacteroidia	NS11-12g	UBA9320			99.18	4.37	77.33	2949215	2.84811e+06	33689	199	2863	34.7117	90.2467	3.12896	0.331283	24.9	45.7749
TPLM-11-2	TPLM-11-2.maxbin.064_sub	849	LMSG_G000014308.1	https://www.biosino.org/elmsg/record/MSG087157?code=3724	Bacteria	Proteobacteria	Gammaproteobacteria	Pseudomonadales	Pseudohongiellaceae	Pseudohongiella		51.54	2.93	36.89	3315785	6.08736e+06	4830	830	3994	51.8353	90.6341	2.85803	0.347802	22.78	36.4921
TPLM-11-2	TPLM-11-2.maxbin.066_sub	744	LMSG_G000014309.1	https://www.biosino.org/elmsg/record/MSG087158?code=2788	Bacteria	Proteobacteria	Gammaproteobacteria	Enterobacterales	Alteromonadaceae	Alishewanella		97.98	8.93	53.33	4150086	3.88185e+06	16300	518	4304	46.3285	90.2323	2.93888	0.348234	24.78	26.2645
TPLM-11-2	TPLM-11-2.metabat2.003_sub	1546	LMSG_G000014310.1	https://www.biosino.org/elmsg/record/MSG087159?code=1708	Bacteria	Proteobacteria	Gammaproteobacteria	Enterobacterales	Vibrionaceae	Salinivibrio	Salinivibrio costicola	56.11	5.17	30.26	2158960	3.52311e+06	5730	450	2308	50.5254	90.6127	2.89891	0.355819	31.74	27.328
TPLM-11-2	TPLM-11-2.metabat2.012_sub	543	LMSG_G000014311.1	https://www.biosino.org/elmsg/record/MSG087160?code=6416	Bacteria	Proteobacteria	Gammaproteobacteria	Pseudomonadales	HTCC2089			87.59	5.25	61.34	4633237	4.99056e+06	5144	1088	5228	63.1867	89.4186	2.83503	0.379314	24.41	23.9573
TPLM-11-2	TPLM-11-2.metabat2.013_sub	615	LMSG_G000014312.1	https://www.biosino.org/elmsg/record/MSG087161?code=3856	Bacteria	Bacteroidota	Rhodothermia	Balneolales	Balneolaceae	UBA2664		81.1	2.09	70.65	2180963	2.62166e+06	9848	301	2115	40.8086	90.6999	3.04659	0.340165	25.82	48.1439
TPLM-11-2	TPLM-11-2.metabat2.016	316	LMSG_G000014313.1	https://www.biosino.org/elmsg/record/MSG087162?code=1824	Bacteria	Bacteroidota	Bacteroidia	Flavobacteriales	Crocinitomicaceae	UBA6165		97.84	1.35	91.09	2822927	2.84598e+06	134083	44	2488	39.9812	91.7299	3.07194	0.333922	27.99	44.9888
TPLM-11-2	TPLM-11-2.metabat2.018	268	LMSG_G000014314.1	https://www.biosino.org/elmsg/record/MSG087163?code=5004	Bacteria	Bacteroidota	Bacteroidia	UBA7662	UBA7662	UBA7662		95.4	2.62	82.3	2543553	2.59493e+06	76085	70	2282	48.0203	92.3672	3.0125	0.340419	28.22	52.6822
TPLM-11-2	TPLM-11-2.metabat2.026	772	LMSG_G000014315.1	https://www.biosino.org/elmsg/record/MSG087164?code=7924	Bacteria	Proteobacteria	Gammaproteobacteria	Pseudomonadales	Saccharospirillaceae			93.28	1.08	87.88	1837403	1.94723e+06	87438	38	1770	49.38	93.2641	2.93474	0.36604	30.29	22.8583
TPLM-11-2	TPLM-11-2.metabat2.034_sub	1864	LMSG_G000014316.1	https://www.biosino.org/elmsg/record/MSG087165?code=6200	Bacteria	Proteobacteria	Alphaproteobacteria	Sphingomonadales	Sphingomonadaceae	Porphyrobacter		98.08	1.42	90.98	2771046	2.78497e+06	17371	234	2833	61.332	91.623	2.77655	0.352619	26.23	32.1178
TPLM-11-2	TPLM-11-2.metabat2.038_sub	850	LMSG_G000014317.1	https://www.biosino.org/elmsg/record/MSG087166?code=9388	Bacteria	Proteobacteria	Gammaproteobacteria	Pseudomonadales	Porticoccaceae	Porticoccus		96.54	1.54	88.84	2282835	2.32752e+06	19874	187	2299	53.4294	91.0998	2.92501	0.359483	26.22	28.4734
TPLM-11-2	TPLM-11-2.metabat2.043	2046	LMSG_G000014318.1	https://www.biosino.org/elmsg/record/MSG087167?code=3220	Bacteria	Actinobacteriota	Acidimicrobiia	Microtrichales	UBA8139			93.69	8.97	48.84	2993177	2.91562e+06	5704	658	3261	66.2366	91.8197	2.67028	0.32613	36.51	44.1003
TPLM-11-2	TPLM-11-2.metabat2.050_sub	1758	LMSG_G000014319.1	https://www.biosino.org/elmsg/record/MSG087168?code=2396	Bacteria	Proteobacteria	Alphaproteobacteria	Rhodobacterales	Rhodobacteraceae	Yoonia		79.06	7.88	39.66	2335358	2.68617e+06	3652	717	2873	61.882	92.9302	2.79419	0.339666	24.45	31.6868
TPLM-11-2	TPLM-11-2.metabat2.059	2146	LMSG_G000014320.1	https://www.biosino.org/elmsg/record/MSG087169?code=8720	Bacteria	Actinobacteriota	Actinobacteria	Actinomycetales	Microbacteriaceae	Pontimonas		84.37	3.19	68.42	1460472	1.66797e+06	11252	207	1608	58.2619	93.6019	2.79304	0.324469	27.5	24.6496
TPLM-11-2	TPLM-11-2.metabat2.062	357	LMSG_G000014321.1	https://www.biosino.org/elmsg/record/MSG087170?code=6796	Bacteria	Bacteroidota	Bacteroidia	Cytophagales	Cyclobacteriaceae	Belliella		95.71	1.68	87.31	3376591	3.46708e+06	22913	253	3137	37.171	86.0537	3.09197	0.32774	24.96	50.0505
TPLM-11-2	TPLM-11-2.metabat2.081	1459	LMSG_G000014322.1	https://www.biosino.org/elmsg/record/MSG087171?code=9692	Bacteria	Proteobacteria	Gammaproteobacteria	Burkholderiales	Burkholderiaceae	Hydrogenophaga		69.2	0.86	64.9	1363013	1.94549e+06	3898	396	1695	61.5809	94.463	2.847	0.368294	30.58	20.5427
TPLM-11-2	TPLM-11-2.metabat2.084	2051	LMSG_G000014323.1	https://www.biosino.org/elmsg/record/MSG087172?code=7452	Bacteria	Actinobacteriota	Acidimicrobiia	Microtrichales	Ilumatobacteraceae			87.89	2.21	76.84	2107379	2.33893e+06	9622	322	2315	60.8341	94.8137	2.76508	0.347574	32.09	34.6402
TPLM-11-2	TPLM-11-2.metabat2.089_sub	628	LMSG_G000014324.1	https://www.biosino.org/elmsg/record/MSG087173?code=5480	Bacteria	Firmicutes	Bacilli	RFN20	CAG-826	UBA970		93.82	1.12	88.22	1019431	1.07376e+06	36463	77	1023	36.9274	94.1626	3.10981	0.306708	37.47	49.047
TPLM-11-2	TPLM-11-2.metabat2.091	592	LMSG_G000014325.1	https://www.biosino.org/elmsg/record/MSG087174?code=5392	Bacteria	Firmicutes	Bacilli	Acholeplasmatales	Acholeplasmataceae	UBA8290		88.22	2.78	74.32	920291	1.01131e+06	6840	183	1025	34.808	94.7921	3.12927	0.313812	35.35	35.8582
TPLM-11-2	TPLM-11-2.metabat2.092	1863	LMSG_G000014326.1	https://www.biosino.org/elmsg/record/MSG087175?code=8752	Bacteria	Proteobacteria	Alphaproteobacteria	Sphingomonadales	Sphingomonadaceae	Porphyrobacter		99.2	0.46	96.9	2617500	2.62643e+06	63634	71	2625	59.1108	91.1196	2.78927	0.351125	25.97	22.1585
TPLM-11-2	TPLM-11-2.metabat2.097	621	LMSG_G000014327.1	https://www.biosino.org/elmsg/record/MSG087176?code=1704	Bacteria	Bacteroidota	Rhodothermia	Balneolales	Balneolaceae			96.72	1.37	89.87	2622636	2.6737e+06	212751	45	2333	41.9586	91.3786	3.0279	0.337655	26.49	41.1799
TPLM-11-2	TPLM-11-2.metabat2.105	761	LMSG_G000014328.1	https://www.biosino.org/elmsg/record/MSG087177?code=1744	Bacteria	Proteobacteria	Gammaproteobacteria	Burkholderiales	Methylophilaceae	Methylotenera		95.35	2.83	81.2	1683415	1.71462e+06	24686	137	1656	41.6725	87.7242	2.93705	0.339252	29.69	26.7314
TPLM-11-2	TPLM-11-2.metabat2.119_sub	758	LMSG_G000014329.1	https://www.biosino.org/elmsg/record/MSG087178?code=2368	Bacteria	Proteobacteria	Gammaproteobacteria	Enterobacterales	Alteromonadaceae	Pseudoalteromonas	Pseudoalteromonas undina	98.01	3.13	82.36	4310479	4.26189e+06	28160	268	4082	40.0147	89.2015	2.97002	0.330859	25.11	36.1909
TPLM-11-2	TPLM-11-2.metabat2.122	2275	LMSG_G000014330.1	https://www.biosino.org/elmsg/record/MSG087179?code=8796	Bacteria	Actinobacteriota	Actinobacteria	Nanopelagicales	UBA5976	UBA5976		93.44	0.54	90.74	1689566	1.79779e+06	403524	5	1642	47.7731	94.4611	2.79008	0.313152	26.24	29.0015
TPLM-11-2	TPLM-11-2.metabat2.124	2132	LMSG_G000014331.1	https://www.biosino.org/elmsg/record/MSG087180?code=3464	Bacteria	Actinobacteriota	Actinobacteria	Actinomycetales	Microbacteriaceae	Pontimonas		91.78	1.43	84.63	1590832	1.70672e+06	59055	69	1616	59.5211	94.2013	2.79635	0.337616	32.89	28.2871
TPLM-11-3	TPLM-11-3.concoct.008_sub	758	LMSG_G000014332.1	https://www.biosino.org/elmsg/record/MSG087181?code=9472	Bacteria	Proteobacteria	Gammaproteobacteria	Enterobacterales	Alteromonadaceae	Pseudoalteromonas	Pseudoalteromonas undina	93.29	4.54	70.59	4064520	4.15468e+06	9499	595	4117	40.002	89.2383	2.96971	0.329859	24.88	36.6587
TPLM-11-3	TPLM-11-3.concoct.011_sub	2176	LMSG_G000014333.1	https://www.biosino.org/elmsg/record/MSG087182?code=8832	Bacteria	Actinobacteriota	Actinobacteria	Actinomycetales	Microbacteriaceae	Rhodoluna		62.46	1.75	53.71	867167	1.35052e+06	4943	226	1040	52.6967	95.271	2.83294	0.315997	23.79	28.8295
TPLM-11-3	TPLM-11-3.concoct.030_sub	1758	LMSG_G000014334.1	https://www.biosino.org/elmsg/record/MSG087183?code=6628	Bacteria	Proteobacteria	Alphaproteobacteria	Rhodobacterales	Rhodobacteraceae	Yoonia		95.36	3.6	77.36	2899869	2.93034e+06	7146	556	3313	61.3407	92.3788	2.79751	0.34153	23.96	28.622
TPLM-11-3	TPLM-11-3.concoct.036_sub	116	LMSG_G000014335.1	https://www.biosino.org/elmsg/record/MSG087184?code=2156	Bacteria	Proteobacteria	Alphaproteobacteria					77.49	3.48	60.09	1779797	2.19809e+06	4117	497	2264	29.995	90.2564	3.1036	0.327095	25.22	30.9024
TPLM-11-3	TPLM-11-3.concoct.038_sub	932	LMSG_G000014336.1	https://www.biosino.org/elmsg/record/MSG087185?code=3376	Archaea	Halobacterota	Halobacteria	Halobacteriales	Haloarculaceae	QH-8-67-36		92.28	9.22	46.18	6669605	6.57104e+06	9173	903	7591	59.4925	84.775	2.80282	0.333529	38.85	16.9425
TPLM-11-3	TPLM-11-3.concoct.046_sub	1858	LMSG_G000014337.1	https://www.biosino.org/elmsg/record/MSG087186?code=8064	Bacteria	Proteobacteria	Alphaproteobacteria	Caulobacterales	Caulobacteraceae	BOG-935		99.51	2.27	88.16	4150456	4.07787e+06	54192	143	3964	70.0527	90.7264	2.75025	0.360056	29	31.3219
TPLM-11-3	TPLM-11-3.concoct.148_sub	997	LMSG_G000014338.1	https://www.biosino.org/elmsg/record/MSG087187?code=2024	Archaea	Halobacterota	Halobacteria	Halobacteriales	Haloferacaceae	Halobellus		92.14	1.24	85.94	2475404	2.65089e+06	11642	296	2655	67.2374	88.8254	2.70098	0.312417	36.51	12.5232
TPLM-11-3	TPLM-11-3.concoct.154	1996	LMSG_G000014339.1	https://www.biosino.org/elmsg/record/MSG087188?code=3344	Bacteria	Actinobacteriota	Actinobacteria	Actinomycetales	Microbacteriaceae			54.92	0.19	53.97	836542	1.51795e+06	2607	334	1055	55.4654	94.075	2.81568	0.336798	27.31	21.5172
TPLM-11-3	TPLM-11-3.concoct.160	363	LMSG_G000014340.1	https://www.biosino.org/elmsg/record/MSG087189?code=2132	Bacteria	Bacteroidota	Bacteroidia	Cytophagales	Cyclobacteriaceae	Algoriphagus		99.44	1.04	94.24	3628074	3.61074e+06	31775	206	3326	41.2031	88.5571	3.05825	0.327245	25.67	52.645
TPLM-11-3	TPLM-11-3.concoct.161_sub	201	LMSG_G000014341.1	https://www.biosino.org/elmsg/record/MSG087190?code=4520	Bacteria	Bacteroidota	Bacteroidia	Flavobacteriales	Crocinitomicaceae			95.23	0.81	91.18	3016914	3.14131e+06	35588	153	2738	40.5961	92.2353	3.03965	0.328368	25.95	46.405
TPLM-11-3	TPLM-11-3.concoct.178_sub	637	LMSG_G000014342.1	https://www.biosino.org/elmsg/record/MSG087191?code=2132	Bacteria	Bacteroidota	Rhodothermia	Balneolales	HLUCCA01	UBA11400		97.54	8.47	55.19	3051642	2.87864e+06	183162	140	2730	41.9908	92.3065	3.02317	0.340396	28.84	49.8093
TPLM-11-3	TPLM-11-3.concoct.186	961	LMSG_G000014343.1	https://www.biosino.org/elmsg/record/MSG087192?code=5152	Archaea	Halobacterota	Halobacteria	Halobacteriales	Haloferacaceae	A07HB70		94.43	1.52	86.83	2064992	2.15215e+06	21292	161	2256	71.1004	90.8375	2.6785	0.33673	40.16	13.5594
TPLM-11-3	TPLM-11-3.concoct.187_sub	1962	LMSG_G000014344.1	https://www.biosino.org/elmsg/record/MSG087193?code=8380	Bacteria	Actinobacteriota	Actinobacteria	Nitriliruptorales	Nitriliruptoraceae			98.29	1.8	89.29	1869686	1.868e+06	38891	106	1913	58.9647	93.0745	2.75617	0.339502	35.06	33.6955
TPLM-11-3	TPLM-11-3.concoct.191	953	LMSG_G000014345.1	https://www.biosino.org/elmsg/record/MSG087194?code=4228	Archaea	Halobacterota	Halobacteria	Halobacteriales	Haloferacaceae			98.25	1.08	92.85	3440249	3.46345e+06	32467	222	3573	62.1232	87.4517	2.71652	0.307948	40.2	26.4516
TPLM-11-3	TPLM-11-3.concoct.204	955	LMSG_G000014346.1	https://www.biosino.org/elmsg/record/MSG087195?code=8092	Archaea	Halobacterota	Halobacteria	Halobacteriales	Haloarculaceae			98.5	1.7	90	2569818	2.56469e+06	28772	160	2726	68.3032	88.5736	2.69857	0.319605	38.2	17.1218
TPLM-11-3	TPLM-11-3.concoct.211_sub	1891	LMSG_G000014347.1	https://www.biosino.org/elmsg/record/MSG087196?code=8432	Bacteria	Proteobacteria	Alphaproteobacteria	Sphingomonadales	Sphingomonadaceae	Sphingomonas		91.51	1.54	83.81	4195922	4.50932e+06	12782	458	4200	68.0823	91.0459	2.77513	0.363007	29.36	42.8988
TPLM-11-3	TPLM-11-3.maxbin.014_sub	2177	LMSG_G000014348.1	https://www.biosino.org/elmsg/record/MSG087197?code=1532	Bacteria	Actinobacteriota	Actinobacteria	Actinomycetales	Microbacteriaceae	Rhodoluna		70.26	2.63	57.11	1194706	1.63905e+06	5659	275	1469	53.1982	94.6981	2.81949	0.321921	24.22	25.1108
TPLM-11-3	TPLM-11-3.maxbin.034_sub	2204	LMSG_G000014349.1	https://www.biosino.org/elmsg/record/MSG087198?code=9552	Bacteria	Actinobacteriota	Actinobacteria	Actinomycetales	Microbacteriaceae	Aquiluna		78.43	6.81	44.38	1589199	1.86438e+06	4846	399	2010	55.8325	93.4522	2.82428	0.326118	20.82	31.4624
TPLM-11-3	TPLM-11-3.maxbin.043_sub	2146	LMSG_G000014350.1	https://www.biosino.org/elmsg/record/MSG087199?code=6356	Bacteria	Actinobacteriota	Actinobacteria	Actinomycetales	Microbacteriaceae	Pontimonas		87.81	4.2	66.81	1825220	1.98372e+06	10467	311	2168	58.3826	92.9789	2.79754	0.335761	27.51	30.6812
TPLM-11-3	TPLM-11-3.maxbin.044	847	LMSG_G000014351.1	https://www.biosino.org/elmsg/record/MSG087200?code=3508	Bacteria	Proteobacteria	Gammaproteobacteria	Pseudomonadales	Pseudohongiellaceae	Pseudohongiella		93.93	6.11	63.38	4599365	4.59753e+06	16175	669	5322	52.153	92.0428	2.85975	0.35025	25.26	30.2216
TPLM-11-3	TPLM-11-3.maxbin.046	1528	LMSG_G000014352.1	https://www.biosino.org/elmsg/record/MSG087201?code=4180	Bacteria	Proteobacteria	Gammaproteobacteria	Burkholderiales	Burkholderiaceae	Achromobacter	Achromobacter dolens	99.53	0.93	94.88	6440185	6.4107e+06	79251	176	5953	67.6609	90.1512	2.8037	0.368162	32.72	24.6887
TPLM-11-3	TPLM-11-3.maxbin.052_sub	2151	LMSG_G000014353.1	https://www.biosino.org/elmsg/record/MSG087202?code=9012	Bacteria	Actinobacteriota	Actinobacteria	Actinomycetales	Microbacteriaceae	Pontimonas		69.01	3.41	51.96	1719094	2.37378e+06	10915	282	2068	57.3094	92.5866	2.79153	0.332098	28.04	26.7583
TPLM-11-3	TPLM-11-3.maxbin.057_sub	319	LMSG_G000014354.1	https://www.biosino.org/elmsg/record/MSG087203?code=5956	Bacteria	Bacteroidota	Bacteroidia	Flavobacteriales	Crocinitomicaceae	UBA6165		90.72	9.64	42.52	4133084	4.11826e+06	17570	462	4231	40.1904	91.2779	3.06483	0.333402	28.44	42.8252
TPLM-11-3	TPLM-11-3.maxbin.058	749	LMSG_G000014355.1	https://www.biosino.org/elmsg/record/MSG087204?code=3356	Bacteria	Proteobacteria	Gammaproteobacteria	Enterobacterales	Alteromonadaceae	Idiomarina		94.83	1.01	89.78	2287162	2.38644e+06	244783	91	2201	46.8037	91.5685	2.92006	0.356847	27.74	25.7962
TPLM-11-3	TPLM-11-3.metabat2.003	592	LMSG_G000014356.1	https://www.biosino.org/elmsg/record/MSG087205?code=2048	Bacteria	Firmicutes	Bacilli	Acholeplasmatales	Acholeplasmataceae	UBA8290		79.56	3.03	64.41	850485	1.02977e+06	6087	171	963	34.9069	95.084	3.12818	0.316225	35.4	37.6256
TPLM-11-3	TPLM-11-3.metabat2.005_sub	951	LMSG_G000014357.1	https://www.biosino.org/elmsg/record/MSG087206?code=8792	Archaea	Halobacterota	Halobacteria	Halobacteriales	Haloferacaceae			69.3	4.64	46.1	2857098	3.86408e+06	4254	783	3518	66.5501	87.5352	2.66691	0.324836	40.77	34.6505
TPLM-11-3	TPLM-11-3.metabat2.008	2142	LMSG_G000014358.1	https://www.biosino.org/elmsg/record/MSG087207?code=8912	Bacteria	Actinobacteriota	Actinobacteria	Actinomycetales	Microbacteriaceae	Pontimonas		92.65	2.55	79.9	1560344	1.63902e+06	24301	150	1680	59.2196	94.3307	2.77657	0.320754	28.05	21.7901
TPLM-11-3	TPLM-11-3.metabat2.010	628	LMSG_G000014359.1	https://www.biosino.org/elmsg/record/MSG087208?code=9792	Bacteria	Firmicutes	Bacilli	RFN20	CAG-826	UBA970		93.26	0	93.26	984477	1.05563e+06	29236	78	1005	36.8989	94.2468	3.1088	0.307239	37.46	46.7253
TPLM-11-3	TPLM-11-3.metabat2.012	2275	LMSG_G000014360.1	https://www.biosino.org/elmsg/record/MSG087209?code=5668	Bacteria	Actinobacteriota	Actinobacteria	Nanopelagicales	UBA5976	UBA5976		93.44	0.54	90.74	1696150	1.8048e+06	976396	3	1646	47.7872	94.2729	2.78977	0.313014	26.26	28.889
TPLM-11-3	TPLM-11-3.metabat2.025_sub	316	LMSG_G000014361.1	https://www.biosino.org/elmsg/record/MSG087210?code=7084	Bacteria	Bacteroidota	Bacteroidia	Flavobacteriales	Crocinitomicaceae	UBA6165		94.05	9.01	49	2964512	2.87649e+06	38692	156	2683	40.0176	92.0139	3.07298	0.332334	27.99	49.9239
TPLM-11-3	TPLM-11-3.metabat2.028	2051	LMSG_G000014362.1	https://www.biosino.org/elmsg/record/MSG087211?code=5540	Bacteria	Actinobacteriota	Acidimicrobiia	Microtrichales	Ilumatobacteraceae			97.44	1.28	91.04	2396026	2.42709e+06	22299	203	2488	60.7758	94.7184	2.76082	0.346501	32.19	36.3101
TPLM-11-3	TPLM-11-3.metabat2.036	1807	LMSG_G000014363.1	https://www.biosino.org/elmsg/record/MSG087212?code=4724	Bacteria	Proteobacteria	Alphaproteobacteria	Rhizobiales	Rhizobiaceae	Aquamicrobium		99.59	1.3	93.09	6524241	6.46669e+06	206976	70	6178	62.2267	89.4398	2.81665	0.346033	28.69	31.1147
TPLM-11-3	TPLM-11-3.metabat2.038	2	LMSG_G000014364.1	https://www.biosino.org/elmsg/record/MSG087213?code=7184	Archaea	Nanohaloarchaeota	Nanosalinia	Nanosalinales	Nanosalinaceae	Nanosalina		74.66	7.24	38.46	764709	933711	5181	177	978	50.3432	92.6768	2.8829	0.329509	37.79	20.923
TPLM-11-3	TPLM-11-3.metabat2.052_sub	1453	LMSG_G000014365.1	https://www.biosino.org/elmsg/record/MSG087214?code=8768	Bacteria	Proteobacteria	Gammaproteobacteria	Burkholderiales	Burkholderiaceae			96.02	2.64	82.82	1845760	1.87083e+06	26752	115	1902	58.9133	94.1164	2.85443	0.37028	33.83	17.8788
TPLM-11-3	TPLM-11-3.metabat2.053	990	LMSG_G000014366.1	https://www.biosino.org/elmsg/record/MSG087215?code=6044	Archaea	Halobacterota	Halobacteria	Halobacteriales	Haloarculaceae	Natronomonas		97.87	2.98	82.97	2613737	2.59171e+06	31681	141	2770	65.3909	87.1629	2.72747	0.315489	35.89	9.56485
TPLM-11-3	TPLM-11-3.metabat2.058	1964	LMSG_G000014367.1	https://www.biosino.org/elmsg/record/MSG087216?code=3468	Bacteria	Actinobacteriota	Actinobacteria	Nitriliruptorales	Nitriliruptoraceae			92.99	6.79	59.04	1667699	1.67138e+06	9805	247	1734	69.0821	93.4024	2.71548	0.368199	31.47	29.3818
TPLM-11-3	TPLM-11-3.metabat2.059_sub	977	LMSG_G000014368.1	https://www.biosino.org/elmsg/record/MSG087217?code=3428	Archaea	Halobacterota	Halobacteria	Halobacteriales	Haloarculaceae	CBA1134		97.13	4.8	73.13	2448947	2.40258e+06	59611	144	2825	65.6569	90.129	2.7439	0.317518	37.59	16.7419
TPLM-11-3	TPLM-11-3.metabat2.064_sub	1819	LMSG_G000014369.1	https://www.biosino.org/elmsg/record/MSG087218?code=8696	Bacteria	Proteobacteria	Alphaproteobacteria	Rhizobiales	Beijerinckiaceae	Bosea		65.16	3.33	48.51	4484141	6.54715e+06	3755	1348	5367	67.1205	90.5486	2.80176	0.356201	29.76	26.761
TPLM-11-3	TPLM-11-3.metabat2.071	635	LMSG_G000014370.1	https://www.biosino.org/elmsg/record/MSG087219?code=6516	Bacteria	Bacteroidota	Rhodothermia	Balneolales	HLUCCA01	HLUCCA01		95.36	0.82	91.26	2845458	2.95847e+06	59985	77	2413	43.9997	90.7584	3.00371	0.34153	28.02	50.9584
TPLM-11-3	TPLM-11-3.metabat2.075	952	LMSG_G000014371.1	https://www.biosino.org/elmsg/record/MSG087220?code=9036	Archaea	Halobacterota	Halobacteria	Halobacteriales	Haloferacaceae			70.75	4.31	49.2	2353648	3.13569e+06	3968	689	2771	68.0166	89.0278	2.67462	0.320669	40.37	22.0934
TPLM-11-3	TPLM-11-3.metabat2.079_sub	755	LMSG_G000014372.1	https://www.biosino.org/elmsg/record/MSG087221?code=1756	Bacteria	Proteobacteria	Gammaproteobacteria	Enterobacterales	Alteromonadaceae	Idiomarina		80.1	9.73	31.45	2321351	2.58416e+06	5461	505	2576	47.0467	93.3172	2.95298	0.349243	27.88	26.2778
TPLM-11-3	TPLM-11-3.metabat2.086	614	LMSG_G000014373.1	https://www.biosino.org/elmsg/record/MSG087222?code=7536	Bacteria	Bacteroidota	Rhodothermia	Balneolales	Balneolaceae	UBA2664		94.54	1.91	84.99	2464864	2.55559e+06	54167	92	2210	41.4355	90.1939	3.03829	0.33914	25.75	47.0614
TPLM-11-3	TPLM-11-3.metabat2.089_sub	1863	LMSG_G000014374.1	https://www.biosino.org/elmsg/record/MSG087223?code=4824	Bacteria	Proteobacteria	Alphaproteobacteria	Sphingomonadales	Sphingomonadaceae	Porphyrobacter		87.56	1.97	77.71	2356425	2.63199e+06	5710	507	2754	59.2182	91.461	2.78937	0.352752	25.62	25.8867
TPLM-11-3	TPLM-11-3.metabat2.090	2150	LMSG_G000014375.1	https://www.biosino.org/elmsg/record/MSG087224?code=3248	Bacteria	Actinobacteriota	Actinobacteria	Actinomycetales	Microbacteriaceae	Pontimonas		91.69	6.12	61.09	1685942	1.72369e+06	13080	203	1827	57.2569	92.8693	2.78534	0.321299	27.91	16.6079
TPLM-11-3	TPLM-11-3.metabat2.095	772	LMSG_G000014376.1	https://www.biosino.org/elmsg/record/MSG087225?code=1772	Bacteria	Proteobacteria	Gammaproteobacteria	Pseudomonadales	Saccharospirillaceae			80.98	0.87	76.63	1603818	1.95946e+06	91123	35	1544	50.0682	93.4831	2.93085	0.366239	30.8	23.6935
TPLM-11-3	TPLM-11-3.metabat2.097	761	LMSG_G000014377.1	https://www.biosino.org/elmsg/record/MSG087226?code=3876	Bacteria	Proteobacteria	Gammaproteobacteria	Burkholderiales	Methylophilaceae	Methylotenera		81.03	1.72	72.43	1630507	1.9704e+06	26480	103	1572	41.9457	87.8217	2.93003	0.337946	29.79	26.3722
TPLM-11-3	TPLM-11-3.metabat2.105	16	LMSG_G000014378.1	https://www.biosino.org/elmsg/record/MSG087227?code=2076	Archaea	Nanohaloarchaeota	Nanosalinia	Nanosalinales	Nanosalinaceae			59.85	1.01	54.8	577978	949685	5290	127	724	46.5135	91.2924	2.86771	0.337096	37.82	29.4129
TPLM-11-3	TPLM-11-3.metabat2.106	1555	LMSG_G000014379.1	https://www.biosino.org/elmsg/record/MSG087228?code=3724	Bacteria	Proteobacteria	Gammaproteobacteria	Burkholderiales	Burkholderiaceae	SCGC-AAA027-K21		99.84	2.07	89.49	2689761	2.63935e+06	24786	214	2740	53.2977	91.1506	2.86571	0.346462	30.36	23.0504
TPLM-11-3	TPLM-11-3.metabat2.108_sub	972	LMSG_G000014380.1	https://www.biosino.org/elmsg/record/MSG087229?code=7280	Archaea	Halobacterota	Halobacteria	Halobacteriales	Haloferacaceae	Halorubrum		88.58	7.1	53.08	2771455	2.89659e+06	7451	513	3130	70.1767	87.3325	2.6627	0.31262	37.74	19.1235
TPLM-11-3	TPLM-11-3.metabat2.115	303	LMSG_G000014381.1	https://www.biosino.org/elmsg/record/MSG087230?code=4588	Bacteria	Bacteroidota	Bacteroidia	Flavobacteriales	Crocinitomicaceae			98.38	3.1	82.88	3196915	3.15029e+06	16040	328	3055	37.3478	90.0481	3.06789	0.32421	27.29	47.5458
TPLM-11-3	TPLM-11-3.metabat2.116	1967	LMSG_G000014382.1	https://www.biosino.org/elmsg/record/MSG087231?code=6452	Bacteria	Actinobacteriota	Actinobacteria	Nitriliruptorales	Nitriliruptoraceae			86.8	5.32	60.2	1866568	2.02624e+06	9025	339	2046	71.6468	93.5716	2.67815	0.364802	31.97	33.7518
TPLM-11-3	TPLM-11-3.metabat2.138_sub	1459	LMSG_G000014383.1	https://www.biosino.org/elmsg/record/MSG087232?code=5848	Bacteria	Proteobacteria	Gammaproteobacteria	Burkholderiales	Burkholderiaceae	Hydrogenophaga		91.93	1.36	85.13	2100408	2.25148e+06	11951	268	2309	61.5466	93.9464	2.84023	0.366557	29.88	16.1873
TPLM-1-2	TPLM-1-2.concoct.025_sub	931	LMSG_G000014384.1	https://www.biosino.org/elmsg/record/MSG087233?code=5696	Archaea	Halobacterota	Halobacteria	Halobacteriales	Haloarculaceae			56.54	7.01	21.49	2094914	3.29648e+06	8241	298	2481	62.9316	89.6521	2.74452	0.306395	37.1	20.5259
TPLM-1-2	TPLM-1-2.concoct.030_sub	537	LMSG_G000014385.1	https://www.biosino.org/elmsg/record/MSG087234?code=4016	Bacteria	Bacteroidota	Rhodothermia	Rhodothermales	Salinibacteraceae	Salinibacter	Salinibacter ruber	92.88	3.78	73.98	4224822	4.37081e+06	10608	553	4021	65.1574	83.1831	2.81275	0.367384	35.84	30.7705
TPLM-1-2	TPLM-1-2.concoct.075	1858	LMSG_G000014386.1	https://www.biosino.org/elmsg/record/MSG087235?code=1476	Bacteria	Proteobacteria	Alphaproteobacteria	Caulobacterales	Caulobacteraceae	BOG-935		98.4	1.81	89.35	3970237	3.96192e+06	17951	359	3975	70.0754	90.7807	2.7536	0.359605	28.98	30.2249
TPLM-1-2	TPLM-1-2.concoct.088_sub	958	LMSG_G000014387.1	https://www.biosino.org/elmsg/record/MSG087236?code=4744	Archaea	Halobacterota	Halobacteria	Halobacteriales	Haloarculaceae	Halovenus		82.4	4.89	57.95	2279733	2.61168e+06	6467	416	2579	66.4472	87.921	2.72643	0.32382	39.24	22.8097
TPLM-1-2	TPLM-1-2.concoct.117	961	LMSG_G000014388.1	https://www.biosino.org/elmsg/record/MSG087237?code=1744	Archaea	Halobacterota	Halobacteria	Halobacteriales	Haloferacaceae	A07HB70		87.95	0.95	83.2	1911228	2.14986e+06	10279	232	2135	71.1588	91.152	2.67999	0.337667	40.21	14.127
TPLM-1-2	TPLM-1-2.concoct.118	977	LMSG_G000014389.1	https://www.biosino.org/elmsg/record/MSG087238?code=3788	Archaea	Halobacterota	Halobacteria	Halobacteriales	Haloarculaceae	CBA1134		96.33	2.6	83.33	2160129	2.18349e+06	29038	121	2460	66.0084	91.2298	2.7466	0.315176	37.42	18.5174
TPLM-1-2	TPLM-1-2.concoct.123	753	LMSG_G000014390.1	https://www.biosino.org/elmsg/record/MSG087239?code=8312	Bacteria	Proteobacteria	Gammaproteobacteria	Enterobacterales	Alteromonadaceae	Idiomarina		96.64	2.02	86.54	2317337	2.34881e+06	17023	216	2289	49.6712	94.2468	2.94767	0.360746	29.51	24.1657
TPLM-1-2	TPLM-1-2.concoct.146	1528	LMSG_G000014391.1	https://www.biosino.org/elmsg/record/MSG087240?code=7984	Bacteria	Proteobacteria	Gammaproteobacteria	Burkholderiales	Burkholderiaceae	Achromobacter	Achromobacter dolens	99.38	0.71	95.83	6326861	6.32117e+06	34546	335	6004	67.5283	90.0523	2.80791	0.368073	33.01	24.1826
TPLM-1-2	TPLM-1-2.maxbin.013_sub	972	LMSG_G000014392.1	https://www.biosino.org/elmsg/record/MSG087241?code=4696	Archaea	Halobacterota	Halobacteria	Halobacteriales	Haloferacaceae	Halorubrum		63.08	5.61	35.03	2026676	2.95047e+06	7612	366	2264	70.1058	86.8307	2.67311	0.310446	37.64	21.7104
TPLM-1-2	TPLM-1-2.metabat2.004	990	LMSG_G000014393.1	https://www.biosino.org/elmsg/record/MSG087242?code=9680	Archaea	Halobacterota	Halobacteria	Halobacteriales	Haloarculaceae	Natronomonas		98.72	2.98	83.82	2487054	2.44548e+06	19655	189	2691	65.6194	87.7193	2.72646	0.314904	35.74	10.0521
TPLM-1-2	TPLM-1-2.metabat2.025	914	LMSG_G000014394.1	https://www.biosino.org/elmsg/record/MSG087243?code=3140	Archaea	Halobacterota	Halobacteria	Halobacteriales				63.92	1.31	57.37	1009434	1.5475e+06	2738	386	1444	61.3347	93.8266	2.77392	0.31713	40.31	10.8972
TPLM-1-2	TPLM-1-2.metabat2.027	997	LMSG_G000014395.1	https://www.biosino.org/elmsg/record/MSG087244?code=8372	Archaea	Halobacterota	Halobacteria	Halobacteriales	Haloferacaceae	Halobellus		89.43	2.82	75.33	2383204	2.58342e+06	8154	360	2587	67.425	88.9916	2.69827	0.312535	36.3	14.2665
TPLM-1-2	TPLM-1-2.metabat2.028	968	LMSG_G000014396.1	https://www.biosino.org/elmsg/record/MSG087245?code=9476	Archaea	Halobacterota	Halobacteria	Halobacteriales	Haloferacaceae	Halorubrum		67.84	0.38	65.94	1821474	2670000	27043	102	1913	68.2445	89.1576	2.6952	0.314369	36.27	15.9212
TPLM-1-2	TPLM-1-2.metabat2.030_sub	951	LMSG_G000014397.1	https://www.biosino.org/elmsg/record/MSG087246?code=9064	Archaea	Halobacterota	Halobacteria	Halobacteriales	Haloferacaceae			69.48	5.77	40.63	2903054	3.85788e+06	4181	801	3545	66.7383	87.4005	2.66682	0.325004	40.71	33.4131
TPLM-1-2	TPLM-1-2.metabat2.031	948	LMSG_G000014398.1	https://www.biosino.org/elmsg/record/MSG087247?code=1000	Archaea	Halobacterota	Halobacteria	Halobacteriales	Natrialbaceae	Haloarchaeobius		85.06	4.63	61.91	3094762	3.45051e+06	6299	601	3507	69.0132	87.055	2.68673	0.30945	38.3	22.6189
TPLM-1-2	TPLM-1-2.metabat2.035	538	LMSG_G000014399.1	https://www.biosino.org/elmsg/record/MSG087248?code=5724	Bacteria	Bacteroidota	Rhodothermia	Rhodothermales	Salinibacteraceae	Salinibacter		88.95	4.26	67.65	3497692	3.75249e+06	5907	737	3435	64.7624	83.4421	2.83109	0.360548	37.61	35.166
TPLM-1-2	TPLM-1-2.metabat2.039	952	LMSG_G000014400.1	https://www.biosino.org/elmsg/record/MSG087249?code=9136	Archaea	Halobacterota	Halobacteria	Halobacteriales	Haloferacaceae			68.19	2.34	56.49	2162142	3.06556e+06	3747	641	2531	68.0264	89.4528	2.67843	0.32046	40.29	20.3502
TPLM-1-2	TPLM-1-2.metabat2.041	941	LMSG_G000014401.1	https://www.biosino.org/elmsg/record/MSG087250?code=2368	Archaea	Halobacterota	Halobacteria	Halobacteriales	Haloferacaceae	Halohasta		87.21	6.45	54.96	2860244	3.05386e+06	8565	445	3332	61.1356	88.129	2.74271	0.302249	36.86	27.9696
TPLM-1-2	TPLM-1-2.metabat2.042	960	LMSG_G000014402.1	https://www.biosino.org/elmsg/record/MSG087251?code=3280	Archaea	Halobacterota	Halobacteria	Halobacteriales	Haloarculaceae	Halovenus		93.44	6.53	60.79	2920306	2.92118e+06	27161	184	3027	60.6554	88.9382	2.76965	0.306918	39.59	22.2579
TPLM-1-2	TPLM-1-2.metabat2.047	1542	LMSG_G000014403.1	https://www.biosino.org/elmsg/record/MSG087252?code=7324	Bacteria	Proteobacteria	Gammaproteobacteria	Pseudomonadales	Marinomonadaceae	Marinomonas		92.74	1.82	83.64	2948371	3.11799e+06	10664	385	3028	45.6667	89.8521	2.94863	0.33759	25.96	22.3852
TPLM-1-2	TPLM-1-2.metabat2.050_sub	974	LMSG_G000014404.1	https://www.biosino.org/elmsg/record/MSG087253?code=5036	Archaea	Halobacterota	Halobacteria	Halobacteriales	Haloferacaceae	Halorubrum		76.78	7.69	38.33	1971666	2.33416e+06	4497	512	2314	70.0166	88.1345	2.68693	0.307565	36.07	14.2012
TPLM-1-2	TPLM-1-2.metabat2.053_sub	955	LMSG_G000014405.1	https://www.biosino.org/elmsg/record/MSG087254?code=8504	Archaea	Halobacterota	Halobacteria	Halobacteriales	Haloarculaceae			94.31	1.95	84.56	2468511	2.56442e+06	10341	345	2733	68.3213	88.4451	2.70122	0.319558	38.23	17.8245
TPLM-1-2	TPLM-1-2.metabat2.058	2	LMSG_G000014406.1	https://www.biosino.org/elmsg/record/MSG087255?code=8076	Archaea	Nanohaloarchaeota	Nanosalinia	Nanosalinales	Nanosalinaceae	Nanosalina		65.81	2.88	51.41	700479	1.01977e+06	4778	170	909	50.4326	93.065	2.88483	0.333315	37.85	19.9863
TPLM-1-2	TPLM-1-2.metabat2.060_sub	932	LMSG_G000014407.1	https://www.biosino.org/elmsg/record/MSG087256?code=6152	Archaea	Halobacterota	Halobacteria	Halobacteriales	Haloarculaceae	QH-8-67-36		91.85	5.67	63.5	2716815	2.78591e+06	8450	448	3147	62.1165	86.5347	2.7522	0.315392	37.77	20.6124
TPLM-1-2	TPLM-1-2.metabat2.061	953	LMSG_G000014408.1	https://www.biosino.org/elmsg/record/MSG087257?code=3416	Archaea	Halobacterota	Halobacteria	Halobacteriales	Haloferacaceae			93.04	1.7	84.54	3278185	3.46019e+06	19391	276	3438	62.1033	87.4634	2.72189	0.309684	39.95	26.5391
TPLM-1-2	TPLM-1-2.metabat2.062	957	LMSG_G000014409.1	https://www.biosino.org/elmsg/record/MSG087258?code=2260	Archaea	Halobacterota	Halobacteria	Halobacteriales	Haloarculaceae	Halovenus		92.52	2	82.52	2124106	2.24726e+06	51002	86	2145	65.7817	87.6339	2.72951	0.330768	39.64	15.0652
TPLM-1-2	TPLM-1-2.metabat2.065	16	LMSG_G000014410.1	https://www.biosino.org/elmsg/record/MSG087259?code=1304	Archaea	Nanohaloarchaeota	Nanosalinia	Nanosalinales	Nanosalinaceae			76.48	1.4	69.48	787515	1.01119e+06	30787	46	886	46.3982	90.0563	2.86927	0.337329	37.62	21.5869
TPLM-1-2	TPLM-1-2.metabat2.069	962	LMSG_G000014411.1	https://www.biosino.org/elmsg/record/MSG087260?code=9156	Archaea	Halobacterota	Halobacteria	Halobacteriales	QS-1-68-20	QS-1-68-20		79.22	3.19	63.27	2528785	3.06854e+06	12878	263	2782	70.4096	88.4378	2.6762	0.31479	39.23	23.7268
TPLM-1-2	TPLM-1-2.metabat2.070_sub	970	LMSG_G000014412.1	https://www.biosino.org/elmsg/record/MSG087261?code=8560	Archaea	Halobacterota	Halobacteria	Halobacteriales	Haloferacaceae	Halorubrum		93.53	3.86	74.23	2041689	2.09641e+06	21036	164	2167	69.5736	87.8344	2.66292	0.320602	38.38	13.2243
TPLM-1-2	TPLM-1-2.metabat2.071	902	LMSG_G000014413.1	https://www.biosino.org/elmsg/record/MSG087262?code=7580	Bacteria	Proteobacteria	Gammaproteobacteria	Nitrococcales	Nitrococcaceae	Spiribacter	Spiribacter curvatus	81.38	1	76.38	1444592	1.75357e+06	4430	385	1776	64.4846	95.6454	2.80681	0.384811	27.76	30.4584
TPLM-12-1	TPLM-12-1.concoct.004_sub	2184	LMSG_G000014414.1	https://www.biosino.org/elmsg/record/MSG087263?code=7208	Bacteria	Actinobacteriota	Actinobacteria	Actinomycetales	Microbacteriaceae			79.03	2.34	67.33	946465	1.16316e+06	4450	249	1183	47.6661	95.6999	2.87178	0.317261	26.26	24.301
TPLM-12-1	TPLM-12-1.concoct.014_sub	576	LMSG_G000014415.1	https://www.biosino.org/elmsg/record/MSG087264?code=6212	Bacteria	Firmicutes	Bacilli	Izemoplasmatales				84.07	0.67	80.72	1135531	1.34002e+06	5982	257	1268	43.6796	93.8496	3.04548	0.311871	33.09	46.6742
TPLM-12-1	TPLM-12-1.concoct.035_sub	247	LMSG_G000014416.1	https://www.biosino.org/elmsg/record/MSG087265?code=6580	Bacteria	Bacteroidota	Bacteroidia	Flavobacteriales	Flavobacteriaceae	Psychroflexus		80.06	5.1	54.56	2087655	2.45145e+06	12868	251	2020	33.9983	90.1361	3.10551	0.330603	29.42	36.8835
TPLM-12-1	TPLM-12-1.concoct.037_sub	897	LMSG_G000014417.1	https://www.biosino.org/elmsg/record/MSG087266?code=6496	Bacteria	Proteobacteria	Gammaproteobacteria	Nitrococcales	Nitrococcaceae			90.11	0.67	86.76	1812449	1.99653e+06	9167	277	1947	54.9469	96.1977	2.85346	0.362139	31.5	34.7596
TPLM-12-1	TPLM-12-1.concoct.038_sub	886	LMSG_G000014418.1	https://www.biosino.org/elmsg/record/MSG087267?code=8836	Bacteria	Proteobacteria	Gammaproteobacteria	Pseudomonadales	Halomonadaceae	Halomonas		80.22	5.09	54.77	2923791	3.42725e+06	3507	903	3483	60.4478	90.4838	2.88009	0.373489	27.47	22.5734
TPLM-12-1	TPLM-12-1.concoct.055	611	LMSG_G000014419.1	https://www.biosino.org/elmsg/record/MSG087268?code=3320	Bacteria	Bacteroidota	Rhodothermia	Balneolales	Balneolaceae			95.36	1.91	85.81	4328376	4.44986e+06	22939	333	3801	44.2741	84.7413	3.02398	0.342191	25.12	38.8136
TPLM-12-1	TPLM-12-1.concoct.060	93	LMSG_G000014420.1	https://www.biosino.org/elmsg/record/MSG087269?code=7380	Bacteria	Bacteroidota	Bacteroidia	Flavobacteriales	Cryomorphaceae			98.92	0.73	95.27	2549908	2.55886e+06	27331	157	2346	43.7047	90.6954	3.03952	0.355018	29.14	41.178
TPLM-12-1	TPLM-12-1.concoct.062_sub	1256	LMSG_G000014421.1	https://www.biosino.org/elmsg/record/MSG087270?code=4648	Bacteria	Verrucomicrobiota	Kiritimatiellae	UBA8416	UBA8416			56.1	2.73	42.45	1636389	2.78156e+06	2760	608	1833	57.4109	91.8964	2.90317	0.377171	29.55	63.5546
TPLM-12-1	TPLM-12-1.concoct.084	1858	LMSG_G000014422.1	https://www.biosino.org/elmsg/record/MSG087271?code=3364	Bacteria	Proteobacteria	Alphaproteobacteria	Caulobacterales	Caulobacteraceae	BOG-935		97.79	1.95	88.04	3909815	3.92001e+06	14159	433	3986	69.992	90.6686	2.75717	0.359804	29.06	29.6689
TPLM-12-1	TPLM-12-1.concoct.092_sub	823	LMSG_G000014423.1	https://www.biosino.org/elmsg/record/MSG087272?code=8872	Bacteria	Proteobacteria	Gammaproteobacteria	Pseudomonadales	Halieaceae	Pseudohaliea		97.25	3.29	80.8	3901617	3.88066e+06	39392	208	3635	60.7569	92.4635	2.84652	0.370082	28.7	40.7523
TPLM-12-1	TPLM-12-1.concoct.126	2249	LMSG_G000014424.1	https://www.biosino.org/elmsg/record/MSG087273?code=5584	Bacteria	Firmicutes	Bacilli	Bacillales	Amphibacillaceae	Halolactibacillus		98.45	2.59	85.5	2914141	2.88415e+06	15716	305	3159	36.5816	87.6113	3.0675	0.332395	32.81	31.227
TPLM-12-1	TPLM-12-1.concoct.137_sub	60	LMSG_G000014425.1	https://www.biosino.org/elmsg/record/MSG087274?code=4292	Bacteria	Patescibacteria	Paceibacteria	UBA9983_A	UBA1006	UBA1006		85.48	2.59	72.53	806569	915827	17897	87	876	37.0183	87.8555	3.06124	0.352324	30.37	16.1177
TPLM-12-1	TPLM-12-1.maxbin.007_sub	1533	LMSG_G000014426.1	https://www.biosino.org/elmsg/record/MSG087275?code=2044	Bacteria	Proteobacteria	Gammaproteobacteria	Xanthomonadales	Wenzhouxiangellaceae	Wenzhouxiangella		67.2	2.2	56.2	1331689	1.91886e+06	6939	260	1445	53.3797	94.2039	2.88012	0.355521	29.12	26.2824
TPLM-12-1	TPLM-12-1.maxbin.013	1687	LMSG_G000014427.1	https://www.biosino.org/elmsg/record/MSG087276?code=3364	Bacteria	Proteobacteria	Alphaproteobacteria	Rhodobacterales	Rhodobacteraceae	Roseovarius		94.38	0.45	92.13	3008284	3.17229e+06	20731	256	2977	65.435	90.1571	2.79189	0.357252	27.56	22.2718
TPLM-12-1	TPLM-12-1.maxbin.037	1531	LMSG_G000014428.1	https://www.biosino.org/elmsg/record/MSG087277?code=3588	Bacteria	Proteobacteria	Gammaproteobacteria	Xanthomonadales	Wenzhouxiangellaceae	Wenzhouxiangella		90.44	6.9	55.94	2012040	2.06702e+06	11154	294	1975	58.7569	94.8184	2.81748	0.350084	31.97	30.3175
TPLM-12-1	TPLM-12-1.maxbin.047_sub	1984	LMSG_G000014429.1	https://www.biosino.org/elmsg/record/MSG087278?code=4096	Bacteria	Actinobacteriota	Actinobacteria	Nitriliruptorales	Nitriliruptoraceae			93.1	7.27	56.75	3445575	3.43287e+06	14665	380	3615	69.3525	88.9791	2.72486	0.358878	28.49	27.8618
TPLM-12-1	TPLM-12-1.maxbin.051	813	LMSG_G000014430.1	https://www.biosino.org/elmsg/record/MSG087279?code=3532	Bacteria	Proteobacteria	Gammaproteobacteria	Pseudomonadales	Oleiphilaceae	Marinobacter		100	3.83	80.85	4879793	4.69979e+06	161358	257	4524	57.2822	90.726	2.88036	0.361508	27.94	29.7144
TPLM-12-1	TPLM-12-1.maxbin.053	471	LMSG_G000014431.1	https://www.biosino.org/elmsg/record/MSG087280?code=2628	Bacteria	Patescibacteria	Saccharimonadia	Saccharimonadales	2-12-FULL-41-12			53.75	1.03	48.6	725222	1.32388e+06	8135	140	816	47.989	88.7998	2.9089	0.354335	31.67	41.3666
TPLM-12-1	TPLM-12-1.maxbin.054_sub	1982	LMSG_G000014432.1	https://www.biosino.org/elmsg/record/MSG087281?code=4572	Bacteria	Actinobacteriota	Actinobacteria	Nitriliruptorales	Nitriliruptoraceae			92.14	5.98	62.24	3485578	3.55236e+06	38280	171	3246	71.4684	90.2978	2.68726	0.355266	29.67	38.731
TPLM-12-1	TPLM-12-1.metabat2.014	1746	LMSG_G000014433.1	https://www.biosino.org/elmsg/record/MSG087282?code=6004	Bacteria	Proteobacteria	Alphaproteobacteria	Rhodobacterales	Rhodobacteraceae			91.1	1.11	85.55	2897166	3.14192e+06	68324	75	2837	59.7946	91.5356	2.81785	0.352208	29	26.5777
TPLM-12-1	TPLM-12-1.metabat2.016_sub	1738	LMSG_G000014434.1	https://www.biosino.org/elmsg/record/MSG087283?code=1716	Bacteria	Proteobacteria	Alphaproteobacteria	Rhodobacterales	Rhodobacteraceae	Roseibaca		96.05	6.6	63.05	2902297	2.82737e+06	69777	90	2973	61.2683	91.8787	2.79743	0.35332	28.91	31.0099
TPLM-12-1	TPLM-12-1.metabat2.017	609	LMSG_G000014435.1	https://www.biosino.org/elmsg/record/MSG087284?code=4212	Bacteria	Bacteroidota	Rhodothermia	Balneolales	Balneolaceae			85.87	6.58	52.97	4649029	5.0287e+06	15421	528	4102	44.3732	86.4783	3.00426	0.333826	23.78	53.3445
TPLM-12-1	TPLM-12-1.metabat2.019	468	LMSG_G000014436.1	https://www.biosino.org/elmsg/record/MSG087285?code=3080	Bacteria	Patescibacteria	Saccharimonadia	Saccharimonadales	QS-5-54-17			66.94	4.63	43.79	723454	1.01083e+06	18881	65	784	46.8982	89.6697	2.93376	0.344368	34.96	37.321
TPLM-12-1	TPLM-12-1.metabat2.020	83	LMSG_G000014437.1	https://www.biosino.org/elmsg/record/MSG087286?code=9676	Bacteria	Patescibacteria	Gracilibacteria	Absconditabacterales				69.96	0.16	69.16	921800	1.3146e+06	16019	95	862	37.6535	89.6327	3.34326	0.371138	41.39	19.527
TPLM-12-1	TPLM-12-1.metabat2.023_sub	885	LMSG_G000014438.1	https://www.biosino.org/elmsg/record/MSG087287?code=3992	Bacteria	Proteobacteria	Gammaproteobacteria	Pseudomonadales	Halomonadaceae	Halomonas		98.71	1.94	89.01	3088330	3.06839e+06	45078	164	3000	65.4012	90.5546	2.85819	0.37533	29.63	19.428
TPLM-12-1	TPLM-12-1.metabat2.029_sub	295	LMSG_G000014439.1	https://www.biosino.org/elmsg/record/MSG087288?code=8348	Bacteria	Bacteroidota	Bacteroidia	Flavobacteriales	Crocinitomicaceae			95.35	5.42	68.25	3345666	3.3201e+06	27150	267	3067	34.8593	89.26	3.07505	0.321551	27.69	37.9596
TPLM-12-1	TPLM-12-1.metabat2.032	1795	LMSG_G000014440.1	https://www.biosino.org/elmsg/record/MSG087289?code=8948	Bacteria	Proteobacteria	Alphaproteobacteria	Rhizobiales	Beijerinckiaceae	Salinarimonas		86.53	8.95	41.78	3905933	4.09084e+06	3637	1202	4486	65.4934	89.5858	2.79025	0.365278	29.42	23.8099
TPLM-12-1	TPLM-12-1.metabat2.040_sub	501	LMSG_G000014441.1	https://www.biosino.org/elmsg/record/MSG087290?code=9756	Bacteria	Bacteroidota	Rhodothermia	Balneolales				95.36	2.64	82.16	3287633	3.35473e+06	15110	376	2880	51.1877	86.4824	2.98396	0.352001	29.82	42.2797
TPLM-12-1	TPLM-12-1.metabat2.042_sub	1668	LMSG_G000014442.1	https://www.biosino.org/elmsg/record/MSG087291?code=6700	Bacteria	Proteobacteria	Alphaproteobacteria	Rhodobacterales	Rhodobacteraceae	Roseovarius		51.47	7.26	15.17	4068110	6.9268e+06	3016	1417	5156	60.9466	90.1312	2.83031	0.369032	25.85	36.1347
TPLM-12-1	TPLM-12-1.metabat2.043	2394	LMSG_G000014443.1	https://www.biosino.org/elmsg/record/MSG087292?code=4756	Archaea	Nanoarchaeota	Nanoarchaeia	UBA583	UBA583			67.52	2.8	53.52	1067343	1.51784e+06	13589	116	1242	27.7443	89.8348	3.14786	0.330195	33.03	22.4857
TPLM-12-1	TPLM-12-1.metabat2.046	1118	LMSG_G000014444.1	https://www.biosino.org/elmsg/record/MSG087293?code=3500	Bacteria	Verrucomicrobiota	Verrucomicrobiae	Verrucomicrobiales	Akkermansiaceae	UBA1315		96.6	4.2	75.6	4504540	4.46879e+06	5629	990	4573	60.8873	89.7921	2.87627	0.372711	25.86	55.0556
TPLM-12-1	TPLM-12-1.metabat2.047	1985	LMSG_G000014445.1	https://www.biosino.org/elmsg/record/MSG087294?code=5068	Bacteria	Actinobacteriota	Actinobacteria	Nitriliruptorales	Nitriliruptoraceae			90.41	0.17	89.56	3509320	3.87428e+06	10910	513	3531	70.6469	88.5074	2.70761	0.366333	30.91	30.2053
TPLM-12-1	TPLM-12-1.metabat2.053_sub	1706	LMSG_G000014446.1	https://www.biosino.org/elmsg/record/MSG087295?code=8692	Bacteria	Proteobacteria	Alphaproteobacteria	Rhodobacterales	Rhodobacteraceae	Loktanella		86.79	2.76	72.99	3432294	3.83282e+06	7576	653	3902	62.3514	90.8251	2.80799	0.344751	27.79	38.4582
TPLM-12-1	TPLM-12-1.metabat2.057	503	LMSG_G000014447.1	https://www.biosino.org/elmsg/record/MSG087296?code=5064	Bacteria	Bacteroidota	Rhodothermia	Balneolales				50.86	1.09	45.41	1558041	2.99912e+06	3520	472	1620	50.429	86.167	2.98051	0.355454	29.32	35.3007
TPLM-12-1	TPLM-12-1.metabat2.071_sub	498	LMSG_G000014448.1	https://www.biosino.org/elmsg/record/MSG087297?code=7772	Bacteria	Bacteroidota	Bacteroidia	Chitinophagales	Saprospiraceae			89.98	4.97	65.13	4347133	4.57834e+06	10267	648	4235	44.7468	84.9292	3.06409	0.352882	29.76	40.7165
TPLM-12-1	TPLM-12-1.metabat2.073	1550	LMSG_G000014449.1	https://www.biosino.org/elmsg/record/MSG087298?code=3840	Bacteria	Proteobacteria	Gammaproteobacteria	Burkholderiales	Burkholderiaceae	SCGC-AAA027-K21		97.01	0.96	92.21	2401310	2.45107e+06	13850	277	2490	51.4803	91.5607	2.88309	0.346897	31.29	27.485
TPLM-12-1	TPLM-12-1.metabat2.083_sub	214	LMSG_G000014450.1	https://www.biosino.org/elmsg/record/MSG087299?code=2444	Bacteria	Bacteroidota	Bacteroidia	Flavobacteriales	Flavobacteriaceae	Psychroflexus		80.57	8.07	40.22	2624329	2.96066e+06	23034	266	2469	37.1811	91.0601	3.07491	0.322144	27.68	38.486
TPLM-12-1	TPLM-12-1.metabat2.084_sub	1683	LMSG_G000014451.1	https://www.biosino.org/elmsg/record/MSG087300?code=9948	Bacteria	Proteobacteria	Alphaproteobacteria	Rhodobacterales	Rhodobacteraceae	Lutimaribacter		81.85	9.48	34.45	4424002	4.84397e+06	4409	1162	5206	64.3565	90.5518	2.80248	0.358704	28.72	25.9946
TPLM-12-1	TPLM-12-1.metabat2.101	540	LMSG_G000014452.1	https://www.biosino.org/elmsg/record/MSG087301?code=2036	Bacteria	Bacteroidota	Bacteroidia	Flavobacteriales	Cryomorphaceae			92.55	3.05	77.3	2388431	2.49836e+06	6724	427	2402	52.3007	92.0108	3.0451	0.369801	36.92	51.9169
TPLM-12-1	TPLM-12-1.metabat2.102_sub	1075	LMSG_G000014453.1	https://www.biosino.org/elmsg/record/MSG087302?code=4204	Bacteria	Verrucomicrobiota	Verrucomicrobiae	Opitutales	Puniceicoccaceae	BACL24		95.95	2.7	82.45	3370622	3.41675e+06	18742	297	3355	57.2543	89.8093	2.92343	0.362763	28.14	60.523
TPLM-12-1	TPLM-12-1.metabat2.103_sub	472	LMSG_G000014454.1	https://www.biosino.org/elmsg/record/MSG087303?code=9448	Bacteria	Patescibacteria	Saccharimonadia	Saccharimonadales	2-12-FULL-41-12			55.71	1.03	50.56	797468	1.40548e+06	15923	85	890	44.3583	87.5304	2.96684	0.351369	32.75	37.6191
TPLM-12-2	TPLM-12-2.concoct.002	2258	LMSG_G000014455.1	https://www.biosino.org/elmsg/record/MSG087304?code=3460	Bacteria	Proteobacteria	Gammaproteobacteria	Enterobacterales	Vibrionaceae	Vibrio	Vibrio metschnikovii	84.32	3.78	65.42	2782239	3.15805e+06	4270	750	3038	44.699	87.2758	2.96426	0.354726	29.62	22.2842
TPLM-12-2	TPLM-12-2.concoct.025	576	LMSG_G000014456.1	https://www.biosino.org/elmsg/record/MSG087305?code=9228	Bacteria	Firmicutes	Bacilli	Izemoplasmatales				95.22	3.33	78.57	1114731	1.13113e+06	15974	140	1179	44.7301	93.6887	3.04338	0.309571	34.13	52.0305
TPLM-12-2	TPLM-12-2.concoct.053	774	LMSG_G000014457.1	https://www.biosino.org/elmsg/record/MSG087306?code=5484	Bacteria	Proteobacteria	Gammaproteobacteria	Pseudomonadales	Saccharospirillaceae			94.81	6.9	60.31	9376600	9.21896e+06	7326	1547	10490	49.8909	90.0189	2.98267	0.375175	27.72	99.1831
TPLM-12-2	TPLM-12-2.concoct.062_sub	540	LMSG_G000014458.1	https://www.biosino.org/elmsg/record/MSG087307?code=4732	Bacteria	Bacteroidota	Bacteroidia	Flavobacteriales	Cryomorphaceae			91.06	5.23	64.91	2850786	2.96063e+06	4364	753	3017	51.6699	90.9407	3.03597	0.365207	35.02	48.0569
TPLM-12-2	TPLM-12-2.concoct.080_sub	793	LMSG_G000014459.1	https://www.biosino.org/elmsg/record/MSG087308?code=6144	Bacteria	Verrucomicrobiota	Verrucomicrobiae	Opitutales	Verruco-01			91.22	3.31	74.67	3135115	3.31653e+06	11420	361	2937	55.3373	92.3601	2.95732	0.372665	30.9	66.6642
TPLM-12-2	TPLM-12-2.concoct.087	2184	LMSG_G000014460.1	https://www.biosino.org/elmsg/record/MSG087309?code=7436	Bacteria	Actinobacteriota	Actinobacteria	Actinomycetales	Microbacteriaceae			64.69	6.34	32.99	1049418	1.47743e+06	3732	313	1311	47.6557	95.2209	2.86989	0.310875	25.08	42.8809
TPLM-12-2	TPLM-12-2.concoct.117	897	LMSG_G000014461.1	https://www.biosino.org/elmsg/record/MSG087310?code=3092	Bacteria	Proteobacteria	Gammaproteobacteria	Nitrococcales	Nitrococcaceae			90.57	1.91	81.02	2002181	2.16499e+06	8796	329	2142	54.7977	96.5012	2.84973	0.356876	30.91	41.4548
TPLM-12-2	TPLM-12-2.concoct.119	1807	LMSG_G000014462.1	https://www.biosino.org/elmsg/record/MSG087311?code=7368	Bacteria	Proteobacteria	Alphaproteobacteria	Rhizobiales	Rhizobiaceae	Aquamicrobium		77.03	0.88	72.63	5100345	6.54646e+06	4096	1409	5888	62.3219	89.4314	2.82064	0.347776	28.95	31.7626
TPLM-12-2	TPLM-12-2.maxbin.012_sub	1533	LMSG_G000014463.1	https://www.biosino.org/elmsg/record/MSG087312?code=9348	Bacteria	Proteobacteria	Gammaproteobacteria	Xanthomonadales	Wenzhouxiangellaceae	Wenzhouxiangella		60.66	0	60.66	1205958	1.98806e+06	7015	239	1291	53.3045	94.9484	2.88899	0.357421	30.47	29.0226
TPLM-12-2	TPLM-12-2.maxbin.016_sub	612	LMSG_G000014464.1	https://www.biosino.org/elmsg/record/MSG087313?code=1984	Bacteria	Bacteroidota	Rhodothermia	Balneolales	Balneolaceae			80.6	6.05	50.35	3419051	3.94582e+06	9843	516	3242	42.2739	88.1635	3.03168	0.337761	25.4	32.4651
TPLM-12-2	TPLM-12-2.maxbin.017_sub	613	LMSG_G000014465.1	https://www.biosino.org/elmsg/record/MSG087314?code=4944	Bacteria	Bacteroidota	Rhodothermia	Balneolales	Balneolaceae			86.07	7.69	47.62	4295505	4.58138e+06	10159	686	4257	41.6107	87.3758	3.01963	0.336897	23.22	39.1107
TPLM-12-2	TPLM-12-2.maxbin.021_sub	883	LMSG_G000014466.1	https://www.biosino.org/elmsg/record/MSG087315?code=7196	Bacteria	Proteobacteria	Gammaproteobacteria	Pseudomonadales	Halomonadaceae	Halomonas		77.35	8.65	34.1	5513145	6.41063e+06	6962	1153	5969	54.6589	88.675	2.87298	0.353215	26.97	39.5419
TPLM-12-2	TPLM-12-2.maxbin.023_sub	501	LMSG_G000014467.1	https://www.biosino.org/elmsg/record/MSG087316?code=9036	Bacteria	Bacteroidota	Rhodothermia	Balneolales				84.15	2.28	72.75	2709559	3.13498e+06	12640	330	2450	50.574	86.0843	2.98907	0.354377	29.67	42.8114
TPLM-12-2	TPLM-12-2.maxbin.026_sub	1736	LMSG_G000014468.1	https://www.biosino.org/elmsg/record/MSG087317?code=4732	Bacteria	Proteobacteria	Alphaproteobacteria	Rhodobacterales	Rhodobacteraceae	Roseibaca		76.21	3.5	58.71	2367365	2.96997e+06	3713	709	2904	61.8702	92.2643	2.79439	0.354069	28	29.9912
TPLM-12-2	TPLM-12-2.maxbin.043_sub	813	LMSG_G000014469.1	https://www.biosino.org/elmsg/record/MSG087318?code=8912	Bacteria	Proteobacteria	Gammaproteobacteria	Pseudomonadales	Oleiphilaceae	Marinobacter		97.84	3.52	80.24	4604343	4.54256e+06	49124	326	4290	57.7162	91.1429	2.87772	0.360527	28.15	28.6686
TPLM-12-2	TPLM-12-2.maxbin.054_sub	546	LMSG_G000014470.1	https://www.biosino.org/elmsg/record/MSG087319?code=9012	Bacteria	Proteobacteria	Gammaproteobacteria	Nitrococcales	Aquisalimonadaceae			53.74	6.89	19.29	3738510	6.16611e+06	2748	1318	4695	62.4156	91.4384	2.81078	0.379437	28.37	28.3535
TPLM-12-2	TPLM-12-2.metabat2.010	60	LMSG_G000014471.1	https://www.biosino.org/elmsg/record/MSG087320?code=6876	Bacteria	Patescibacteria	Paceibacteria	UBA9983_A	UBA1006	UBA1006		83.75	1.72	75.15	593772	694714	26928	29	636	36.8546	87.8834	3.04854	0.354229	34.19	13.4732
TPLM-12-2	TPLM-12-2.metabat2.015_sub	1738	LMSG_G000014472.1	https://www.biosino.org/elmsg/record/MSG087321?code=1584	Bacteria	Proteobacteria	Alphaproteobacteria	Rhodobacterales	Rhodobacteraceae	Roseibaca		90.65	3.44	73.45	3257445	3.46205e+06	39294	193	3425	60.7697	90.0757	2.81299	0.358267	28.54	34.0758
TPLM-12-2	TPLM-12-2.metabat2.025_sub	1684	LMSG_G000014473.1	https://www.biosino.org/elmsg/record/MSG087322?code=2824	Bacteria	Proteobacteria	Alphaproteobacteria	Rhodobacterales	Rhodobacteraceae	Lutimaribacter		56.38	8.62	13.28	3700260	5.69271e+06	9923	441	3973	63.552	89.3546	2.81172	0.365574	27.93	26.7549
TPLM-12-2	TPLM-12-2.metabat2.026	242	LMSG_G000014474.1	https://www.biosino.org/elmsg/record/MSG087323?code=6388	Bacteria	Bacteroidota	Bacteroidia	Flavobacteriales	Flavobacteriaceae	Psychroflexus		99.11	0.76	95.31	3036530	3.04048e+06	89837	70	2770	34.0444	90.1564	3.11063	0.325633	29.37	42.1534
TPLM-12-2	TPLM-12-2.metabat2.046	1982	LMSG_G000014475.1	https://www.biosino.org/elmsg/record/MSG087324?code=4688	Bacteria	Actinobacteriota	Actinobacteria	Nitriliruptorales	Nitriliruptoraceae			98.29	1.71	89.74	3789188	3.78919e+06	43363	192	3549	70.9712	89.7771	2.69651	0.357161	29.28	35.8916
TPLM-12-2	TPLM-12-2.metabat2.049	247	LMSG_G000014476.1	https://www.biosino.org/elmsg/record/MSG087325?code=5752	Bacteria	Bacteroidota	Bacteroidia	Flavobacteriales	Flavobacteriaceae	Psychroflexus		95.63	2.23	84.48	2704023	2.76315e+06	22462	218	2655	33.5342	88.6222	3.1207	0.332467	28.87	27.7365
TPLM-12-2	TPLM-12-2.metabat2.050_sub	885	LMSG_G000014477.1	https://www.biosino.org/elmsg/record/MSG087326?code=4280	Bacteria	Proteobacteria	Gammaproteobacteria	Pseudomonadales	Halomonadaceae	Halomonas		98.06	2.26	86.76	3059865	3.0501e+06	25364	238	3021	65.2936	90.4525	2.8606	0.375421	29.85	21.2428
TPLM-12-2	TPLM-12-2.metabat2.052_sub	1075	LMSG_G000014478.1	https://www.biosino.org/elmsg/record/MSG087327?code=6668	Bacteria	Verrucomicrobiota	Verrucomicrobiae	Opitutales	Puniceicoccaceae	BACL24		84.95	6.08	54.55	2738419	3.00826e+06	6584	513	2978	57.549	89.8398	2.91744	0.362577	28.63	48.5682
TPLM-12-2	TPLM-12-2.metabat2.056	1687	LMSG_G000014479.1	https://www.biosino.org/elmsg/record/MSG087328?code=2416	Bacteria	Proteobacteria	Alphaproteobacteria	Rhodobacterales	Rhodobacteraceae	Roseovarius		92.13	1.31	85.58	2897598	3.10103e+06	12377	354	2983	65.5367	90.4571	2.79522	0.358683	27.45	20.7068
TPLM-12-2	TPLM-12-2.metabat2.057	471	LMSG_G000014480.1	https://www.biosino.org/elmsg/record/MSG087329?code=4128	Bacteria	Patescibacteria	Saccharimonadia	Saccharimonadales	2-12-FULL-41-12			55.6	0.85	51.35	683496	1.2108e+06	5557	136	805	47.6579	89.4621	2.94235	0.354027	33.13	43.892
TPLM-12-2	TPLM-12-2.metabat2.061_sub	1706	LMSG_G000014481.1	https://www.biosino.org/elmsg/record/MSG087330?code=6284	Bacteria	Proteobacteria	Alphaproteobacteria	Rhodobacterales	Rhodobacteraceae	Loktanella		79.75	2.34	68.05	2872787	3.49956e+06	5930	622	3333	62.4704	91.1976	2.80499	0.343856	27.86	42.4675
TPLM-12-2	TPLM-12-2.metabat2.062	1531	LMSG_G000014482.1	https://www.biosino.org/elmsg/record/MSG087331?code=8160	Bacteria	Proteobacteria	Gammaproteobacteria	Xanthomonadales	Wenzhouxiangellaceae	Wenzhouxiangella		89.13	1.39	82.18	1699034	1.87697e+06	18092	164	1687	59.1294	94.457	2.85562	0.361334	32.82	30.0171
TPLM-12-2	TPLM-12-2.metabat2.063_sub	1550	LMSG_G000014483.1	https://www.biosino.org/elmsg/record/MSG087332?code=7328	Bacteria	Proteobacteria	Gammaproteobacteria	Burkholderiales	Burkholderiaceae	SCGC-AAA027-K21		82.51	2.3	71.01	2068599	2.4391e+06	8589	327	2198	51.6151	92.61	2.88311	0.347284	31.39	27.5549
TPLM-12-3	TPLM-12-3.concoct.010_sub	2394	LMSG_G000014484.1	https://www.biosino.org/elmsg/record/MSG087333?code=7092	Archaea	Nanoarchaeota	Nanoarchaeia	UBA583	UBA583			61.01	0.93	56.36	1005561	1.62344e+06	4035	268	1325	27.5656	89.7433	3.15268	0.330697	33.33	17.9005
TPLM-12-3	TPLM-12-3.concoct.017_sub	576	LMSG_G000014485.1	https://www.biosino.org/elmsg/record/MSG087334?code=6896	Bacteria	Firmicutes	Bacilli	Izemoplasmatales				59.4	4	39.4	649110	1.02383e+06	3552	194	825	44.5812	93.3768	3.0439	0.314277	33.94	57.0011
TPLM-12-3	TPLM-12-3.concoct.089	2059	LMSG_G000014486.1	https://www.biosino.org/elmsg/record/MSG087335?code=2388	Archaea	Nanoarchaeota	Nanoarchaeia	Woesearchaeales	UBA9642			72.75	1.01	67.7	1038301	1.40767e+06	4466	279	1410	47.6768	92.6779	2.97744	0.355851	37.15	33.7089
TPLM-12-3	TPLM-12-3.concoct.100_sub	1533	LMSG_G000014487.1	https://www.biosino.org/elmsg/record/MSG087336?code=7908	Bacteria	Proteobacteria	Gammaproteobacteria	Xanthomonadales	Wenzhouxiangellaceae	Wenzhouxiangella		69.09	3.96	49.29	1558535	2.13352e+06	3891	445	1695	53.109	94.1501	2.86607	0.347411	29.15	25.6651
TPLM-12-3	TPLM-12-3.concoct.103	1004	LMSG_G000014488.1	https://www.biosino.org/elmsg/record/MSG087337?code=5308	Bacteria	Proteobacteria	Alphaproteobacteria	Micavibrionales	Micavibrionaceae	UM-FILTER-47-13		74.47	5.25	48.22	1914006	2.40091e+06	3329	619	2403	50.5875	89.7413	2.92213	0.350628	31.34	21.421
TPLM-12-3	TPLM-12-3.concoct.104	773	LMSG_G000014489.1	https://www.biosino.org/elmsg/record/MSG087338?code=9392	Bacteria	Proteobacteria	Gammaproteobacteria	Pseudomonadales	Saccharospirillaceae			94.24	1.82	85.14	2009551	2.09197e+06	35833	121	1975	52.0929	94.0474	2.91933	0.363469	31.13	20.4026
TPLM-12-3	TPLM-12-3.concoct.106	501	LMSG_G000014490.1	https://www.biosino.org/elmsg/record/MSG087339?code=1764	Bacteria	Bacteroidota	Rhodothermia	Balneolales				90.33	3.46	73.03	3403762	3.62913e+06	6992	652	3189	51.2679	86.6941	2.98205	0.353364	29.32	41.7185
TPLM-12-3	TPLM-12-3.maxbin.040_sub	492	LMSG_G000014491.1	https://www.biosino.org/elmsg/record/MSG087340?code=6084	Bacteria	Patescibacteria	Saccharimonadia	Saccharimonadales	UBA10212			53.39	6.8	19.39	1635659	2.71749e+06	7598	315	1986	45.8477	89.4299	2.92067	0.346163	31.05	40.3507
TPLM-12-3	TPLM-12-3.metabat2.001	1550	LMSG_G000014492.1	https://www.biosino.org/elmsg/record/MSG087341?code=5648	Bacteria	Proteobacteria	Gammaproteobacteria	Burkholderiales	Burkholderiaceae	SCGC-AAA027-K21		99.41	0.29	97.96	2624708	2.63261e+06	26315	197	2650	51.3948	91.3345	2.88482	0.345819	31.11	29.3366
TPLM-12-3	TPLM-12-3.metabat2.009	242	LMSG_G000014493.1	https://www.biosino.org/elmsg/record/MSG087342?code=2564	Bacteria	Bacteroidota	Bacteroidia	Flavobacteriales	Flavobacteriaceae	Psychroflexus		97.47	0.76	93.67	2994949	3.04891e+06	53672	116	2762	34.1116	89.8412	3.10808	0.32641	29.19	40.4014
TPLM-12-3	TPLM-12-3.metabat2.012	468	LMSG_G000014494.1	https://www.biosino.org/elmsg/record/MSG087343?code=7280	Bacteria	Patescibacteria	Saccharimonadia	Saccharimonadales	QS-5-54-17			65	1.23	58.85	626628	946139	16290	64	681	46.8958	90.5706	2.93621	0.348577	35.55	35.1085
TPLM-12-3	TPLM-12-3.metabat2.023	897	LMSG_G000014495.1	https://www.biosino.org/elmsg/record/MSG087344?code=1140	Bacteria	Proteobacteria	Gammaproteobacteria	Nitrococcales	Nitrococcaceae			85.75	1.06	80.45	1457567	1.67903e+06	6655	271	1643	55.2066	96.7428	2.84909	0.365986	31.34	29.5012
TPLM-12-3	TPLM-12-3.metabat2.035	2184	LMSG_G000014496.1	https://www.biosino.org/elmsg/record/MSG087345?code=1120	Bacteria	Actinobacteriota	Actinobacteria	Actinomycetales	Microbacteriaceae			52.63	0.58	49.73	509646	957801	3334	165	668	47.7388	95.9411	2.85736	0.321359	26.87	23.5458
TPLM-12-3	TPLM-12-3.metabat2.036	489	LMSG_G000014497.1	https://www.biosino.org/elmsg/record/MSG087346?code=4804	Bacteria	Patescibacteria	Paceibacteria	UBA9983_A	SW-6-46-9			58.99	7.05	23.74	485027	734444	8496	79	541	47.88	89.3328	2.92296	0.331096	37.16	37.1113
TPLM-12-3	TPLM-12-3.metabat2.044	471	LMSG_G000014498.1	https://www.biosino.org/elmsg/record/MSG087347?code=7296	Bacteria	Patescibacteria	Saccharimonadia	Saccharimonadales	2-12-FULL-41-12			50.93	0.27	49.58	567541	1.10848e+06	8279	98	667	47.7749	89.6515	2.93548	0.357665	35.93	35.2397
TPLM-12-3	TPLM-12-3.metabat2.048	611	LMSG_G000014499.1	https://www.biosino.org/elmsg/record/MSG087348?code=4856	Bacteria	Bacteroidota	Rhodothermia	Balneolales	Balneolaceae			96.72	1.91	87.17	3986944	4.04232e+06	23010	270	3558	44.707	85.0709	3.01233	0.340068	24.1	41.1343
TPLM-12-3	TPLM-12-3.metabat2.053	1738	LMSG_G000014500.1	https://www.biosino.org/elmsg/record/MSG087349?code=1052	Bacteria	Proteobacteria	Alphaproteobacteria	Rhodobacterales	Rhodobacteraceae	Roseibaca		99.54	1.29	93.09	3611457	3.58173e+06	82057	250	4038	61.2067	91.6314	2.8022	0.360363	27.53	32.12
TPLM-13	TPLM-13.concoct.005	600	LMSG_G000014501.1	https://www.biosino.org/elmsg/record/MSG087350?code=8588	Bacteria	Proteobacteria	Gammaproteobacteria	Thiomicrospirales	GCA-002282575	GCA-002282575		92.16	3.56	74.36	2126836	2.22193e+06	10772	294	2290	44.4895	93.539	2.9152	0.347393	23.75	16.9266
TPLM-13	TPLM-13.concoct.007_sub	460	LMSG_G000014504.1	https://www.biosino.org/elmsg/record/MSG087353?code=5404	Bacteria	Bacteroidota	Bacteroidia	NS11-12g	UBA955			90.26	2.19	79.31	2228475	2.41047e+06	11438	277	2148	42.1412	93.4209	3.0586	0.344329	24.2	58.3359
TPLM-13	TPLM-13.concoct.037_sub	374	LMSG_G000014505.1	https://www.biosino.org/elmsg/record/MSG087354?code=8144	Bacteria	Bacteroidota	Bacteroidia	Cytophagales	Cyclobacteriaceae	Algoriphagus		53.28	9.44	6.08	2344593	3.73819e+06	3246	773	2624	46.1789	89.7027	3.02917	0.31912	27.1	68.6686
TPLM-13	TPLM-13.concoct.041	2035	LMSG_G000014507.1	https://www.biosino.org/elmsg/record/MSG087356?code=8240	Bacteria	Verrucomicrobiota	Verrucomicrobiae	Opitutales	Opitutaceae	IMCC26134_A		94.96	1.37	88.11	2238725	2.32402e+06	16134	203	2202	62.2455	87.3963	2.84308	0.361096	25.68	43.7749
TPLM-13	TPLM-13.concoct.059	463	LMSG_G000014509.1	https://www.biosino.org/elmsg/record/MSG087358?code=4692	Bacteria	Bacteroidota	Bacteroidia	NS11-12g	UBA955	UBA955		96.72	1.37	89.87	2161711	2.2038e+06	20925	178	1969	43.8777	94.5296	3.01597	0.337451	22.02	59.2124
TPLM-13	TPLM-13.concoct.098	1173	LMSG_G000014512.1	https://www.biosino.org/elmsg/record/MSG087361?code=8492	Bacteria	Planctomycetota	Planctomycetes	Pirellulales	UBA1268	BAIKAL-G1-2R		50.91	0.1	50.41	2483315	4.86829e+06	2839	909	2798	64.089	88.1088	2.78595	0.376135	26.5	43.4903
TPLM-13	TPLM-13.concoct.106_sub	253	LMSG_G000014513.1	https://www.biosino.org/elmsg/record/MSG087362?code=5076	Bacteria	Bacteroidota	Bacteroidia	Flavobacteriales	Flavobacteriaceae	Flavobacterium		94.3	3.06	79	2107450	2.1646e+06	13165	248	2157	31.7153	92.1805	3.09782	0.314456	21.7	45.0782
TPLM-13	TPLM-13.concoct.125_sub	2010	LMSG_G000014514.1	https://www.biosino.org/elmsg/record/MSG087363?code=7480	Bacteria	Actinobacteriota	Actinobacteria	Mycobacteriales	Mycobacteriaceae	Mycolicibacterium		61.6	9	16.6	2647508	3.75001e+06	2394	1098	3498	65.8161	93.1391	2.72691	0.342754	33.2	41.5485
TPLM-13	TPLM-13.concoct.142	603	LMSG_G000014517.1	https://www.biosino.org/elmsg/record/MSG087366?code=4732	Bacteria	Bacteroidota	Rhodothermia	Balneolales	Balneolaceae	Gracilimonas		98.13	1.87	88.78	3672039	3672039	22203	250	3356	42.8713	89.0428	3.02415	0.320661	28.38	55.0103
TPLM-13	TPLM-13.concoct.147	2074	LMSG_G000014518.1	https://www.biosino.org/elmsg/record/MSG087367?code=1068	Bacteria	Actinobacteriota	Acidimicrobiia	Microtrichales	Ilumatobacteraceae	UBA2093		92.31	2.99	77.36	1913809	2.00819e+06	21393	183	1989	47.7023	95.3915	2.81083	0.336275	29.38	38.1438
TPLM-13	TPLM-13.concoct.149_sub	843	LMSG_G000014519.1	https://www.biosino.org/elmsg/record/MSG087368?code=9272	Bacteria	Proteobacteria	Gammaproteobacteria	Pseudomonadales	Pseudohongiellaceae	Pseudohongiella		67.7	2.56	54.9	2333899	3.3218e+06	4878	577	2631	52.9603	92.2394	2.8894	0.3517	27.55	37.7051
TPLM-13	TPLM-13.concoct.154	1858	LMSG_G000014520.1	https://www.biosino.org/elmsg/record/MSG087369?code=2528	Bacteria	Proteobacteria	Alphaproteobacteria	Caulobacterales	Caulobacteraceae	BOG-935		58.54	3.45	41.29	3349494	5.40328e+06	6874	638	3849	70.5068	90.0491	2.73886	0.361924	28.85	34.3335
TPLM-13	TPLM-13.concoct.180	2129	LMSG_G000014525.1	https://www.biosino.org/elmsg/record/MSG087374?code=7020	Bacteria	Actinobacteriota	Actinobacteria	Actinomycetales	Microbacteriaceae	Pontimonas		66.58	2.1	56.08	1012722	1.47455e+06	4051	289	1237	61.5038	93.015	2.78075	0.336776	27.88	12.8367
TPLM-13	TPLM-13.concoct.197	396	LMSG_G000014526.1	https://www.biosino.org/elmsg/record/MSG087375?code=5552	Bacteria	Bacteroidota	Bacteroidia	Flavobacteriales	GCA-002722245			94.92	0.87	90.57	2537872	2.64941e+06	13099	293	2441	48.481	91.0517	2.98776	0.340063	26.87	65.0151
TPLM-13	TPLM-13.maxbin.005	2284	LMSG_G000014527.1	https://www.biosino.org/elmsg/record/MSG087376?code=4100	Bacteria	Actinobacteriota	Actinobacteria	Nanopelagicales	Nanopelagicaceae			57.38	2.88	42.98	1027902	1.70578e+06	10245	180	1187	42.7695	94.5169	2.86404	0.320919	25.67	26.2671
TPLM-13	TPLM-13.maxbin.012_sub	1460	LMSG_G000014528.1	https://www.biosino.org/elmsg/record/MSG087377?code=3712	Bacteria	Proteobacteria	Gammaproteobacteria	Burkholderiales	Burkholderiaceae	Limnohabitans		73	0.47	70.65	1929228	2.62587e+06	5025	448	2221	59.2363	92.6849	2.85278	0.355161	26.58	23.3254
TPLM-13	TPLM-13.maxbin.015_sub	2360	LMSG_G000014529.1	https://www.biosino.org/elmsg/record/MSG087378?code=2300	Bacteria	Actinobacteriota	Actinobacteria	Nanopelagicales	Nanopelagicaceae	Planktophila		53.71	7.21	17.66	814309	1.33669e+06	3520	246	1073	48.6983	94.6962	2.83122	0.328042	25.37	34.385
TPLM-13	TPLM-13.maxbin.027_sub	388	LMSG_G000014531.1	https://www.biosino.org/elmsg/record/MSG087380?code=3312	Bacteria	Bacteroidota	Bacteroidia	Flavobacteriales	Cryomorphaceae			86.19	3.04	70.99	2460993	2.75803e+06	4526	641	2530	45.4848	89.7539	3.05	0.354891	33.5	47.5418
TPLM-13	TPLM-13.maxbin.030_sub	2170	LMSG_G000014532.1	https://www.biosino.org/elmsg/record/MSG087381?code=1868	Bacteria	Actinobacteriota	Actinobacteria	Actinomycetales	Microbacteriaceae	Rhodoluna		71.58	9.78	22.68	1248034	1.53397e+06	9061	239	1455	50.5357	93.8389	2.83961	0.315014	22.34	17.6277
TPLM-13	TPLM-13.maxbin.045_sub	2218	LMSG_G000014535.1	https://www.biosino.org/elmsg/record/MSG087384?code=7484	Bacteria	Actinobacteriota	Actinobacteria	Actinomycetales	Microbacteriaceae	Aquiluna		58.72	4.19	37.77	868298	1.38022e+06	3726	263	1061	55.1147	94.4913	2.8333	0.324526	22.75	31.0953
TPLM-13	TPLM-13.maxbin.046_sub	1620	LMSG_G000014536.1	https://www.biosino.org/elmsg/record/MSG087385?code=7940	Bacteria	Proteobacteria	Alphaproteobacteria	Sphingomonadales	Sphingomonadaceae	Ga0077559		74.85	8.57	32	2191689	2.62729e+06	3511	685	2788	55.5467	91.6742	2.81973	0.346384	28.54	27.8324
TPLM-13	TPLM-13.maxbin.069	2194	LMSG_G000014542.1	https://www.biosino.org/elmsg/record/MSG087391?code=1004	Bacteria	Actinobacteriota	Actinobacteria	Nanopelagicales	AcAMD-5	AcAMD-5		82.2	3.16	66.4	1271875	1.49001e+06	16798	142	1375	44.724	95.1719	2.83462	0.315999	24.66	29.8771
TPLM-13	TPLM-13.maxbin.090_sub	2307	LMSG_G000014543.1	https://www.biosino.org/elmsg/record/MSG087392?code=9288	Bacteria	Actinobacteriota	Actinobacteria	Nanopelagicales	Nanopelagicaceae	Planktophila		74.86	5.53	47.21	1212740	1.50857e+06	23682	116	1310	48.6884	95.3335	2.83052	0.322008	23.91	32.1586
TPLM-13	TPLM-13.maxbin.094	2134	LMSG_G000014544.1	https://www.biosino.org/elmsg/record/MSG087393?code=5292	Bacteria	Actinobacteriota	Actinobacteria	Actinomycetales	Microbacteriaceae	Pontimonas		91.55	5.71	63	2146130	2.20659e+06	20510	267	2402	59.1421	92.1823	2.78648	0.333675	27.24	29.8211
TPLM-13	TPLM-13.metabat2.011_sub	1891	LMSG_G000014546.1	https://www.biosino.org/elmsg/record/MSG087395?code=2232	Bacteria	Proteobacteria	Alphaproteobacteria	Sphingomonadales	Sphingomonadaceae	Sphingomonas		53.09	5.17	27.24	3839650	6.59054e+06	6689	742	4347	68.1974	90.5851	2.76327	0.364911	29.65	45.8375
TPLM-13	TPLM-13.metabat2.012	1080	LMSG_G000014547.1	https://www.biosino.org/elmsg/record/MSG087396?code=4752	Bacteria	Verrucomicrobiota	Verrucomicrobiae	Opitutales	Puniceicoccaceae	WN38		98.93	2.03	88.78	3466384	3.43342e+06	29897	206	3288	56.1392	87.7696	2.93081	0.35891	29.95	50.4849
TPLM-13	TPLM-13.metabat2.016	899	LMSG_G000014548.1	https://www.biosino.org/elmsg/record/MSG087397?code=3864	Bacteria	Proteobacteria	Gammaproteobacteria	Nitrococcales	Nitrococcaceae	Spiribacter		91.08	1.06	85.78	1651300	1.79216e+06	26239	101	1703	53.6221	95.414	2.84041	0.368471	27.24	34.5183
TPLM-13	TPLM-13.metabat2.033_sub	454	LMSG_G000014556.1	https://www.biosino.org/elmsg/record/MSG087405?code=1904	Bacteria	Bacteroidota	Bacteroidia	Cytophagales	Spirosomaceae	UBA6715		82.59	1.75	73.84	2187062	2.59315e+06	9863	315	2186	41.0181	94.0194	3.04213	0.330067	25.49	68.5852
TPLM-13	TPLM-13.metabat2.041	900	LMSG_G000014558.1	https://www.biosino.org/elmsg/record/MSG087407?code=1300	Bacteria	Proteobacteria	Gammaproteobacteria	Nitrococcales	Nitrococcaceae	Spiribacter		67.64	1.3	61.14	1230112	1.78432e+06	5493	286	1432	58.279	95.9195	2.81938	0.372563	27.49	30.8915
TPLM-13	TPLM-13.metabat2.052	1151	LMSG_G000014562.1	https://www.biosino.org/elmsg/record/MSG087411?code=7424	Bacteria	Chloroflexota_A	Ellin6529	CSP1-4	UBA10416	UBA10416		83.49	0	83.49	1134853	1.35927e+06	31925	63	1152	61.4681	95.527	2.72901	0.347223	32.12	22.9105
TPLM-13	TPLM-13.metabat2.070_sub	2329	LMSG_G000014567.1	https://www.biosino.org/elmsg/record/MSG087416?code=4148	Bacteria	Actinobacteriota	Actinobacteria	Nanopelagicales	Nanopelagicaceae	Planktophila		71.46	1.16	65.66	1082745	1.49097e+06	12717	128	1190	44.1912	94.7805	2.8506	0.320607	24.96	30.4781
TPLM-13	TPLM-13.metabat2.071	626	LMSG_G000014568.1	https://www.biosino.org/elmsg/record/MSG087417?code=4684	Bacteria	Firmicutes	Bacilli	RFN20	CAG-826	UBA970		94.38	1.12	88.78	948067	992740	12761	116	990	40.9551	94.7771	3.09834	0.32491	38.32	51.6841
TPLM-13	TPLM-13.metabat2.078	1406	LMSG_G000014570.1	https://www.biosino.org/elmsg/record/MSG087419?code=9884	Bacteria	Proteobacteria	Gammaproteobacteria	Burkholderiales	Burkholderiaceae	UBA2463		75.47	2.03	65.32	1211694	1.56348e+06	4200	323	1477	60.1474	96.3044	2.83951	0.3718	27.17	27.2346
TPLM-13	TPLM-13.metabat2.083	370	LMSG_G000014571.1	https://www.biosino.org/elmsg/record/MSG087420?code=6068	Bacteria	Bacteroidota	Bacteroidia	Cytophagales	Cyclobacteriaceae	Algoriphagus		82.29	1.67	73.94	2149705	2.56039e+06	8546	341	2166	47.7862	91.1798	3.02698	0.320991	28.57	49.7743
TPLM-13	TPLM-13.metabat2.084_sub	1664	LMSG_G000014572.1	https://www.biosino.org/elmsg/record/MSG087421?code=9020	Bacteria	Proteobacteria	Alphaproteobacteria	Rhodobacterales	Rhodobacteraceae	Marivita		63.18	5.01	38.13	2859880	4.19399e+06	5303	649	3444	61.7078	89.9791	2.81747	0.34692	27.66	30.7705
TPLM-13	TPLM-13.metabat2.087	2336	LMSG_G000014574.1	https://www.biosino.org/elmsg/record/MSG087423?code=5324	Bacteria	Actinobacteriota	Actinobacteria	Nanopelagicales	Nanopelagicaceae	Planktophila		56.46	0.53	53.81	768962	1.34929e+06	6920	145	904	48.2664	96.308	2.84532	0.324611	24.51	33.8118
TPLM-13	TPLM-13.metabat2.090_sub	456	LMSG_G000014576.1	https://www.biosino.org/elmsg/record/MSG087425?code=9464	Bacteria	Bacteroidota	Bacteroidia	Cytophagales	Spirosomaceae	UBA6715		55.02	4.31	33.47	1450180	2.44426e+06	5368	333	1543	40.3351	93.576	3.05006	0.332172	25.12	56.5447
TPLM-13	TPLM-13.metabat2.091_sub	2094	LMSG_G000014577.1	https://www.biosino.org/elmsg/record/MSG087426?code=1348	Bacteria	Actinobacteriota	Acidimicrobiia	Microtrichales	Ilumatobacteraceae			80.97	7.95	41.22	1527197	1.7175e+06	3659	457	1921	59.1231	95.7925	2.78301	0.357516	30.19	31.4301
TPLM-13	TPLM-13.metabat2.095	1457	LMSG_G000014578.1	https://www.biosino.org/elmsg/record/MSG087427?code=9632	Bacteria	Proteobacteria	Gammaproteobacteria	Burkholderiales	Burkholderiaceae	Hydrogenophaga		61.5	3.27	45.15	1336605	2.06362e+06	3785	400	1668	61.63	94.8843	2.84548	0.364428	30.92	22.4449
TPLM-13	TPLM-13.metabat2.099	143	LMSG_G000014579.1	https://www.biosino.org/elmsg/record/MSG087428?code=8964	Bacteria	Bacteroidota	Bacteroidia	Chitinophagales	Saprospiraceae	Haliscomenobacter		98.29	1.94	88.59	3938367	3.92933e+06	16470	422	3491	38.592	92.5674	3.08313	0.32674	26.3	62.9703
TPLM-13	TPLM-13.metabat2.103	897	LMSG_G000014580.1	https://www.biosino.org/elmsg/record/MSG087429?code=7724	Bacteria	Proteobacteria	Gammaproteobacteria	Nitrococcales	Nitrococcaceae			74.33	2.63	61.18	1686210	2.19102e+06	5472	357	2015	54.8651	95.5927	2.85978	0.3652	31.54	43.2924
TPLM-13	TPLM-13.metabat2.104_sub	1549	LMSG_G000014581.1	https://www.biosino.org/elmsg/record/MSG087430?code=1184	Bacteria	Proteobacteria	Gammaproteobacteria	Burkholderiales	Burkholderiaceae	SCGC-AAA027-K21		95.59	4.76	71.79	2791106	2.78137e+06	15131	308	2985	51.6458	91.2424	2.88157	0.3468	30.75	26.8711
TPLM-13	TPLM-13.metabat2.115_sub	344	LMSG_G000014582.1	https://www.biosino.org/elmsg/record/MSG087431?code=3324	Bacteria	Bacteroidota	Bacteroidia	Flavobacteriales	Crocinitomicaceae	UBA952		94.94	3.56	77.14	2746796	2.78863e+06	8528	444	2837	37.399	92.5891	3.06016	0.318847	23.79	51.6966
TPLM-13	TPLM-13.metabat2.138_sub	163	LMSG_G000014583.1	https://www.biosino.org/elmsg/record/MSG087432?code=3968	Bacteria	Bacteroidota	Bacteroidia	Chitinophagales	Chitinophagaceae			93.57	5.32	66.97	2316174	2.34217e+06	10759	295	2268	39.0181	94.1751	3.05204	0.328928	24.18	72.5334
TPLM-13	TPLM-13.metabat2.143	1147	LMSG_G000014584.1	https://www.biosino.org/elmsg/record/MSG087433?code=7980	Bacteria	Chloroflexota_A	Ellin6529	CSP1-4	UBA10416	UBA10416		86.27	0.93	81.62	1070314	1.22742e+06	35054	53	1093	63.0825	95.5949	2.7201	0.339772	31.59	23.3576
TPLM-13	TPLM-13.metabat2.150	2326	LMSG_G000014585.1	https://www.biosino.org/elmsg/record/MSG087434?code=5036	Bacteria	Actinobacteriota	Actinobacteria	Nanopelagicales	Nanopelagicaceae	Planktophila		78.8	0	78.8	1052356	1.33548e+06	22825	81	1125	46.0312	96.0197	2.83239	0.325351	26.15	25.6567
TPLM-13	TPLM-13.metabat2.151	440	LMSG_G000014586.1	https://www.biosino.org/elmsg/record/MSG087435?code=8980	Bacteria	Bacteroidota	Bacteroidia	Flavobacteriales	Crocinitomicaceae	UBA952		96.76	2.7	83.26	2533608	2.54736e+06	50441	102	2265	41.4961	95.4452	3.00705	0.316621	29.92	58.8094
TPLM-13	TPLM-13.metabat2.157_sub	2182	LMSG_G000014587.1	https://www.biosino.org/elmsg/record/MSG087436?code=4824	Bacteria	Actinobacteriota	Actinobacteria	Actinomycetales	Microbacteriaceae	Rhodoluna		54.7	0	54.7	700047	1.27979e+06	4189	181	817	50.39	95.5259	2.83469	0.31391	26.98	29.998
TPLM-13	TPLM-13.metabat2.163_sub	2130	LMSG_G000014588.1	https://www.biosino.org/elmsg/record/MSG087437?code=7920	Bacteria	Actinobacteriota	Actinobacteria	Actinomycetales	Microbacteriaceae	Pontimonas		78.5	3.99	58.55	1243766	1.50778e+06	6508	262	1452	60.5341	93.8128	2.77463	0.341294	29.26	27.3363
TPLM-13	TPLM-13.metabat2.179	2174	LMSG_G000014589.1	https://www.biosino.org/elmsg/record/MSG087438?code=5280	Bacteria	Actinobacteriota	Actinobacteria	Actinomycetales	Microbacteriaceae	Rhodoluna		87.82	4.09	67.37	1128338	1.22766e+06	10741	157	1245	53.523	95.1102	2.83755	0.318541	23.98	32.7916
TPLM-13	TPLM-13.metabat2.221_sub	1995	LMSG_G000014590.1	https://www.biosino.org/elmsg/record/MSG087439?code=8948	Bacteria	Actinobacteriota	Actinobacteria	Actinomycetales	Microbacteriaceae	MWH-TA3		81.91	1.07	76.56	1388233	1.67297e+06	10238	196	1537	61.4718	95.1988	2.77145	0.324462	24.91	25.9322
TPLM-1-3	TPLM-1-3.concoct.005	1758	LMSG_G000014502.1	https://www.biosino.org/elmsg/record/MSG087351?code=6760	Bacteria	Proteobacteria	Alphaproteobacteria	Rhodobacterales	Rhodobacteraceae	Yoonia		96.54	3.85	77.29	2749460	2.73878e+06	9830	395	3010	61.6713	92.5582	2.79583	0.340462	23.71	29.4603
TPLM-1-3	TPLM-1-3.concoct.006_sub	637	LMSG_G000014503.1	https://www.biosino.org/elmsg/record/MSG087352?code=1976	Bacteria	Bacteroidota	Rhodothermia	Balneolales	HLUCCA01	UBA11400		96.45	4.64	73.25	3195686	3.16123e+06	264434	60	2813	42.0958	92.1573	3.02926	0.341631	28.25	55.7001
TPLM-1-3	TPLM-1-3.concoct.038	116	LMSG_G000014506.1	https://www.biosino.org/elmsg/record/MSG087355?code=8584	Bacteria	Proteobacteria	Alphaproteobacteria					81.93	1.61	73.88	1012247	1.21169e+06	3480	318	1206	28.8285	89.3139	3.11472	0.30972	28	24.6975
TPLM-1-3	TPLM-1-3.concoct.043	2365	LMSG_G000014508.1	https://www.biosino.org/elmsg/record/MSG087357?code=7156	Bacteria	Proteobacteria	Alphaproteobacteria	Paracaedibacterales	UBA11393			83.68	2.34	71.98	1815873	2.11099e+06	5183	424	1956	40.5425	87.9891	2.98726	0.348087	27.98	18.1731
TPLM-1-3	TPLM-1-3.concoct.061	1453	LMSG_G000014510.1	https://www.biosino.org/elmsg/record/MSG087359?code=3296	Bacteria	Proteobacteria	Gammaproteobacteria	Burkholderiales	Burkholderiaceae			94.7	0.62	91.6	1829360	1.91918e+06	15011	191	1958	58.7323	94.3546	2.85213	0.370629	33.18	24.5988
TPLM-1-3	TPLM-1-3.concoct.085	1555	LMSG_G000014511.1	https://www.biosino.org/elmsg/record/MSG087360?code=4612	Bacteria	Proteobacteria	Gammaproteobacteria	Burkholderiales	Burkholderiaceae	SCGC-AAA027-K21		99.05	6.14	68.35	2724235	2.58982e+06	13980	339	2772	53.3573	91.952	2.84213	0.339952	29.34	23.8599
TPLM-1-3	TPLM-1-3.concoct.127_sub	357	LMSG_G000014515.1	https://www.biosino.org/elmsg/record/MSG087364?code=9460	Bacteria	Bacteroidota	Bacteroidia	Cytophagales	Cyclobacteriaceae	Belliella		95.36	0.42	93.26	3317698	3.46387e+06	9531	449	3174	37.2662	86.1748	3.09224	0.32711	25.41	49.1305
TPLM-1-3	TPLM-1-3.concoct.135_sub	227	LMSG_G000014516.1	https://www.biosino.org/elmsg/record/MSG087365?code=8560	Bacteria	Bacteroidota	Bacteroidia	Flavobacteriales	Flavobacteriaceae	Flavobacterium		90.92	6.11	60.37	2902142	2.99097e+06	18116	218	2766	34.7811	89.3803	3.12247	0.328923	22.8	42.0379
TPLM-1-3	TPLM-1-3.concoct.154_sub	303	LMSG_G000014521.1	https://www.biosino.org/elmsg/record/MSG087370?code=8960	Bacteria	Bacteroidota	Bacteroidia	Flavobacteriales	Crocinitomicaceae			96.08	1.63	87.93	3050296	3.12178e+06	12466	358	2946	37.3582	90.206	3.06944	0.324007	27.28	44.5858
TPLM-1-3	TPLM-1-3.concoct.156	1858	LMSG_G000014522.1	https://www.biosino.org/elmsg/record/MSG087371?code=7444	Bacteria	Proteobacteria	Alphaproteobacteria	Caulobacterales	Caulobacteraceae	BOG-935		99.4	1.48	92	4136986	4.1009e+06	43422	167	3973	70.0568	90.8143	2.74997	0.359886	29	30.9404
TPLM-1-3	TPLM-1-3.concoct.160_sub	819	LMSG_G000014523.1	https://www.biosino.org/elmsg/record/MSG087372?code=1336	Bacteria	Proteobacteria	Gammaproteobacteria	Pseudomonadales	Halieaceae	Haliea		61.07	3.32	44.47	2056047	3.19312e+06	2692	764	2537	62.4018	92.3478	2.8608	0.365571	26.29	27.7231
TPLM-1-3	TPLM-1-3.concoct.163_sub	2176	LMSG_G000014524.1	https://www.biosino.org/elmsg/record/MSG087373?code=9124	Bacteria	Actinobacteriota	Actinobacteria	Actinomycetales	Microbacteriaceae	Rhodoluna		50.05	3.95	30.3	669564	1.23993e+06	2721	251	860	52.9477	95.1594	2.83345	0.311839	24.94	28.3767
TPLM-1-3	TPLM-1-3.maxbin.025_sub	2203	LMSG_G000014530.1	https://www.biosino.org/elmsg/record/MSG087379?code=1640	Bacteria	Actinobacteriota	Actinobacteria	Actinomycetales	Microbacteriaceae	Aquiluna		54.59	3.12	38.99	2530404	4.38469e+06	3953	721	3684	54.6636	93.2401	2.8243	0.339177	24.25	22.526
TPLM-1-3	TPLM-1-3.maxbin.037_sub	758	LMSG_G000014533.1	https://www.biosino.org/elmsg/record/MSG087382?code=7956	Bacteria	Proteobacteria	Gammaproteobacteria	Enterobacterales	Alteromonadaceae	Pseudoalteromonas	Pseudoalteromonas undina	96.52	7.86	57.22	4972913	4.76424e+06	8832	805	5366	39.8786	90.384	2.96925	0.329914	23.84	35.5928
TPLM-1-3	TPLM-1-3.maxbin.040	749	LMSG_G000014534.1	https://www.biosino.org/elmsg/record/MSG087383?code=1036	Bacteria	Proteobacteria	Gammaproteobacteria	Enterobacterales	Alteromonadaceae	Idiomarina		94.91	0.93	90.26	2220801	2.3172e+06	158263	85	2099	47.0879	91.672	2.91861	0.357986	27.67	28.8184
TPLM-1-3	TPLM-1-3.maxbin.047_sub	2150	LMSG_G000014537.1	https://www.biosino.org/elmsg/record/MSG087386?code=4524	Bacteria	Actinobacteriota	Actinobacteria	Actinomycetales	Microbacteriaceae	Pontimonas		89.01	5.75	60.26	1310382	1.38284e+06	11614	183	1477	57.383	94.4036	2.77146	0.320688	28.53	18.3153
TPLM-1-3	TPLM-1-3.maxbin.049	363	LMSG_G000014538.1	https://www.biosino.org/elmsg/record/MSG087387?code=9092	Bacteria	Bacteroidota	Bacteroidia	Cytophagales	Cyclobacteriaceae	Algoriphagus		99.62	0.38	97.72	3406224	3406224	73309	99	2985	40.8167	88.3306	3.0676	0.325875	25.3	54.6059
TPLM-1-3	TPLM-1-3.maxbin.052_sub	319	LMSG_G000014539.1	https://www.biosino.org/elmsg/record/MSG087388?code=6112	Bacteria	Bacteroidota	Bacteroidia	Flavobacteriales	Crocinitomicaceae	UBA6165		81.35	6.14	50.65	2972701	3.39776e+06	19155	299	2957	40.3038	90.8485	3.0726	0.334168	28.61	46.7588
TPLM-1-3	TPLM-1-3.maxbin.054_sub	2142	LMSG_G000014540.1	https://www.biosino.org/elmsg/record/MSG087389?code=6004	Bacteria	Actinobacteriota	Actinobacteria	Actinomycetales	Microbacteriaceae	Pontimonas		88.95	5.47	61.6	1829881	1.93802e+06	20778	222	1985	58.8663	93.4584	2.77867	0.320746	27.41	26.7777
TPLM-1-3	TPLM-1-3.maxbin.063_sub	269	LMSG_G000014541.1	https://www.biosino.org/elmsg/record/MSG087390?code=2632	Bacteria	Bacteroidota	Bacteroidia	UBA7662	UBA7662	UBA7662		74.33	3.43	57.18	2664966	3.42717e+06	49742	193	2547	50.9929	91.5961	2.99241	0.346559	28.05	51.0325
TPLM-1-3	TPLM-1-3.metabat2.010	2275	LMSG_G000014545.1	https://www.biosino.org/elmsg/record/MSG087394?code=5468	Bacteria	Actinobacteriota	Actinobacteria	Nanopelagicales	UBA5976	UBA5976		93.44	0.54	90.74	1693613	1.8021e+06	973866	3	1645	47.7859	94.2633	2.79003	0.31318	26.25	28.9322
TPLM-1-3	TPLM-1-3.metabat2.019	283	LMSG_G000014549.1	https://www.biosino.org/elmsg/record/MSG087398?code=6896	Bacteria	Bacteroidota	Bacteroidia	NS11-12g	UBA955	UBA6161		97.27	1.91	87.72	3495515	3.52442e+06	28157	312	3388	35.4569	87.9659	3.10071	0.329542	25.71	51.4946
TPLM-1-3	TPLM-1-3.metabat2.020	628	LMSG_G000014550.1	https://www.biosino.org/elmsg/record/MSG087399?code=7392	Bacteria	Firmicutes	Bacilli	RFN20	CAG-826	UBA970		94.38	2.25	83.13	952262	985472	26148	74	971	36.8408	94.3642	3.11055	0.308831	37.55	47.2559
TPLM-1-3	TPLM-1-3.metabat2.022	2146	LMSG_G000014551.1	https://www.biosino.org/elmsg/record/MSG087400?code=3120	Bacteria	Actinobacteriota	Actinobacteria	Actinomycetales	Microbacteriaceae	Pontimonas		86.41	1	81.41	1484989	1.69888e+06	13150	174	1606	58.0117	93.3828	2.7951	0.32508	27.86	26.2628
TPLM-1-3	TPLM-1-3.metabat2.027	592	LMSG_G000014552.1	https://www.biosino.org/elmsg/record/MSG087401?code=3372	Bacteria	Firmicutes	Bacilli	Acholeplasmatales	Acholeplasmataceae	UBA8290		76.99	0.12	76.39	715860	928362	4381	187	852	34.9593	94.3059	3.13137	0.316561	35.85	36.32
TPLM-1-3	TPLM-1-3.metabat2.028_sub	201	LMSG_G000014553.1	https://www.biosino.org/elmsg/record/MSG087402?code=5412	Bacteria	Bacteroidota	Bacteroidia	Flavobacteriales	Crocinitomicaceae			95.14	0	95.14	2689205	2.82658e+06	36081	142	2424	40.4752	92.7783	3.04365	0.328559	27.17	47.5977
TPLM-1-3	TPLM-1-3.metabat2.030	2177	LMSG_G000014554.1	https://www.biosino.org/elmsg/record/MSG087403?code=9984	Bacteria	Actinobacteriota	Actinobacteria	Actinomycetales	Microbacteriaceae	Rhodoluna		62.28	0	62.28	637970	1.02436e+06	5851	122	724	52.4437	95.8602	2.83914	0.319193	24.81	37.6193
TPLM-1-3	TPLM-1-3.metabat2.031	761	LMSG_G000014555.1	https://www.biosino.org/elmsg/record/MSG087404?code=2548	Bacteria	Proteobacteria	Gammaproteobacteria	Burkholderiales	Methylophilaceae	Methylotenera		98.29	2.14	87.59	1763558	1.75601e+06	48900	73	1676	41.7627	87.4169	2.93335	0.33926	29.55	23.8155
TPLM-1-3	TPLM-1-3.metabat2.034_sub	1965	LMSG_G000014557.1	https://www.biosino.org/elmsg/record/MSG087406?code=9332	Bacteria	Actinobacteriota	Actinobacteria	Nitriliruptorales	Nitriliruptoraceae			53.16	6.61	20.11	4825984	8.07426e+06	4630	1243	5325	68.4424	92.3723	2.71852	0.366472	28.85	43.1
TPLM-1-3	TPLM-1-3.metabat2.045	1996	LMSG_G000014559.1	https://www.biosino.org/elmsg/record/MSG087408?code=8220	Bacteria	Actinobacteriota	Actinobacteria	Actinomycetales	Microbacteriaceae			91.62	1.55	83.87	1533669	1.6461e+06	9833	205	1627	55.4084	93.9412	2.81582	0.335898	27.85	25.4292
TPLM-1-3	TPLM-1-3.metabat2.049_sub	1459	LMSG_G000014560.1	https://www.biosino.org/elmsg/record/MSG087409?code=5472	Bacteria	Proteobacteria	Gammaproteobacteria	Burkholderiales	Burkholderiaceae	Hydrogenophaga		89.52	1.64	81.32	1929482	2.11659e+06	7791	339	2177	61.442	94.1087	2.84477	0.366557	30.49	17.6213
TPLM-1-3	TPLM-1-3.metabat2.051	1962	LMSG_G000014561.1	https://www.biosino.org/elmsg/record/MSG087410?code=8020	Bacteria	Actinobacteriota	Actinobacteria	Nitriliruptorales	Nitriliruptoraceae			97.44	1.71	88.89	1748933	1.76393e+06	49963	68	1756	59.1606	93.1503	2.76179	0.34201	36.07	26.3018
TPLM-1-3	TPLM-1-3.metabat2.052_sub	307	LMSG_G000014563.1	https://www.biosino.org/elmsg/record/MSG087412?code=3928	Bacteria	Bacteroidota	Bacteroidia	Flavobacteriales	Crocinitomicaceae			85.76	6.88	51.36	3132621	3.3815e+06	9979	451	3049	37.5998	90.0449	3.06659	0.323321	28.86	39.2642
TPLM-1-3	TPLM-1-3.metabat2.059	2051	LMSG_G000014564.1	https://www.biosino.org/elmsg/record/MSG087413?code=7140	Bacteria	Actinobacteriota	Acidimicrobiia	Microtrichales	Ilumatobacteraceae			98.29	4.27	76.94	2522174	2.45922e+06	40009	170	2578	60.7265	94.3977	2.75892	0.345766	31.94	35.287
TPLM-1-3	TPLM-1-3.metabat2.063_sub	621	LMSG_G000014565.1	https://www.biosino.org/elmsg/record/MSG087414?code=4436	Bacteria	Bacteroidota	Rhodothermia	Balneolales	Balneolaceae			96.72	1.37	89.87	2654222	2.7059e+06	150773	42	2369	41.9344	91.4438	3.02955	0.337634	26.75	41.4434
TPLM-1-3	TPLM-1-3.metabat2.069_sub	2151	LMSG_G000014566.1	https://www.biosino.org/elmsg/record/MSG087415?code=9624	Bacteria	Actinobacteriota	Actinobacteria	Actinomycetales	Microbacteriaceae	Pontimonas		69.68	5.28	43.28	1376711	1.83659e+06	13301	157	1484	57.7829	93.0942	2.78421	0.325415	27.85	23.2438
TPLM-1-3	TPLM-1-3.metabat2.073	772	LMSG_G000014569.1	https://www.biosino.org/elmsg/record/MSG087418?code=8756	Bacteria	Proteobacteria	Gammaproteobacteria	Pseudomonadales	Saccharospirillaceae			94.15	1.23	88	1892332	1.98399e+06	121973	41	1825	49.408	93.3047	2.93303	0.365474	30.19	23.2517
TPLM-1-3	TPLM-1-3.metabat2.086	635	LMSG_G000014573.1	https://www.biosino.org/elmsg/record/MSG087422?code=8092	Bacteria	Bacteroidota	Rhodothermia	Balneolales	HLUCCA01	HLUCCA01		95.9	0.82	91.8	2833957	2.93006e+06	90382	55	2370	44.0052	90.6537	3.00347	0.341252	28.1	50.1066
TPLM-1-3	TPLM-1-3.metabat2.088	847	LMSG_G000014575.1	https://www.biosino.org/elmsg/record/MSG087424?code=6896	Bacteria	Proteobacteria	Gammaproteobacteria	Pseudomonadales	Pseudohongiellaceae	Pseudohongiella		89.48	5.62	61.38	2710723	2.85039e+06	22365	215	2582	52.4304	90.7247	2.89387	0.357626	28.23	32.0948
TPLM-14	TPLM-14.concoct.013	630	LMSG_G000014591.1	https://www.biosino.org/elmsg/record/MSG087440?code=1364	Bacteria	Bacteroidota	Rhodothermia	Balneolales	HLUCCA01			93.7	2.56	80.9	2517414	2.61522e+06	12127	367	2491	55.2118	94.8542	2.95707	0.349659	26.53	58.3933
TPLM-14	TPLM-14.concoct.015_sub	1463	LMSG_G000014592.1	https://www.biosino.org/elmsg/record/MSG087441?code=5836	Bacteria	Proteobacteria	Gammaproteobacteria	Burkholderiales	Burkholderiaceae	Limnohabitans		89.22	5.8	60.22	3872963	4.07595e+06	9386	569	4332	58.8231	88.8066	2.84361	0.359893	26.42	18.074
TPLM-14	TPLM-14.concoct.023_sub	1102	LMSG_G000014593.1	https://www.biosino.org/elmsg/record/MSG087442?code=1804	Bacteria	Verrucomicrobiota	Verrucomicrobiae	Verrucomicrobiales	Akkermansiaceae	UBA1315		68.51	5.8	39.51	3778519	5.08481e+06	16551	326	3570	57.1292	90.1763	2.90149	0.359986	22.76	82.572
TPLM-14	TPLM-14.concoct.042_sub	454	LMSG_G000014594.1	https://www.biosino.org/elmsg/record/MSG087443?code=9324	Bacteria	Bacteroidota	Bacteroidia	Cytophagales	Spirosomaceae	UBA6715		89.94	5.87	60.59	2607332	2.72136e+06	46304	138	2403	41.1308	93.3672	3.03775	0.329794	24.35	76.3232
TPLM-14	TPLM-14.concoct.052_sub	912	LMSG_G000014595.1	https://www.biosino.org/elmsg/record/MSG087444?code=2080	Bacteria	Myxococcota	UBA727	UBA727				81.59	5.21	55.54	5820899	6.7061e+06	13602	613	5389	70.0364	91.4058	2.69805	0.35302	28.62	22.5051
TPLM-14	TPLM-14.concoct.062_sub	1807	LMSG_G000014596.1	https://www.biosino.org/elmsg/record/MSG087445?code=9404	Bacteria	Proteobacteria	Alphaproteobacteria	Rhizobiales	Rhizobiaceae	Aquamicrobium		53.79	3.45	36.54	5310032	9.27679e+06	8513	828	6017	62.185	88.4955	2.8109	0.346563	27.76	32.3915
TPLM-14	TPLM-14.concoct.067_sub	1858	LMSG_G000014597.1	https://www.biosino.org/elmsg/record/MSG087446?code=6472	Bacteria	Proteobacteria	Alphaproteobacteria	Caulobacterales	Caulobacteraceae	BOG-935		62.15	0	62.15	3413951	5.49308e+06	7176	629	3894	70.5314	90.0993	2.73893	0.361563	28.99	33.6853
TPLM-14	TPLM-14.concoct.081	1346	LMSG_G000014598.1	https://www.biosino.org/elmsg/record/MSG087447?code=6304	Bacteria	Cyanobacteria	Cyanobacteriia	Synechococcales	Cyanobiaceae	Synechococcus_D		97.01	1.77	88.16	2128676	2.15497e+06	27050	159	2401	49.1705	93.8137	2.87979	0.3556	25.6	43.6891
TPLM-14	TPLM-14.concoct.090	1228	LMSG_G000014599.1	https://www.biosino.org/elmsg/record/MSG087448?code=3920	Bacteria	Verrucomicrobiota	Verrucomicrobiae	Opitutales	Opitutaceae	UBA6669		96.88	3.68	78.48	2843340	2.82751e+06	14849	319	2727	64.6764	87.8556	2.84666	0.370589	30.05	46.0726
TPLM-14	TPLM-14.concoct.138_sub	302	LMSG_G000014600.1	https://www.biosino.org/elmsg/record/MSG087449?code=2828	Bacteria	Bacteroidota	Bacteroidia	Flavobacteriales	Crocinitomicaceae			94.4	3.24	78.2	2557645	2.61946e+06	10653	332	2431	37.7318	90.6293	3.0668	0.323608	26.8	51.219
TPLM-14	TPLM-14.concoct.143_sub	2074	LMSG_G000014601.1	https://www.biosino.org/elmsg/record/MSG087450?code=5620	Bacteria	Actinobacteriota	Acidimicrobiia	Microtrichales	Ilumatobacteraceae	UBA2093		91.45	1.9	81.95	1692046	1.81258e+06	22143	151	1816	47.5936	95.4907	2.82552	0.342384	31.14	40.779
TPLM-14	TPLM-14.concoct.147_sub	1406	LMSG_G000014602.1	https://www.biosino.org/elmsg/record/MSG087451?code=1992	Bacteria	Proteobacteria	Gammaproteobacteria	Burkholderiales	Burkholderiaceae	UBA2463		51.4	2.63	38.25	916200	1.69572e+06	3478	288	1136	59.6651	95.8923	2.83982	0.368217	27.31	25.1037
TPLM-14	TPLM-14.concoct.148_sub	268	LMSG_G000014603.1	https://www.biosino.org/elmsg/record/MSG087452?code=8244	Bacteria	Bacteroidota	Bacteroidia	UBA7662	UBA7662	UBA7662		96.96	1.9	87.46	2342035	2.36904e+06	20267	236	2303	48.1196	92.7191	3.01577	0.341658	29.64	54.6533
TPLM-14	TPLM-14.concoct.155_sub	1571	LMSG_G000014604.1	https://www.biosino.org/elmsg/record/MSG087453?code=8368	Bacteria	Proteobacteria	Gammaproteobacteria	Burkholderiales	Burkholderiaceae	SCGC-AAA027-K21		96.13	7.55	58.38	3634873	3.50586e+06	15793	407	3869	52.1464	92.1139	2.88795	0.350951	27.5	29.9873
TPLM-14	TPLM-14.concoct.183	265	LMSG_G000014605.1	https://www.biosino.org/elmsg/record/MSG087454?code=1952	Bacteria	Bacteroidota	Bacteroidia	Flavobacteriales	Flavobacteriaceae	Polaribacter		97.06	4.29	75.61	2331255	2.3002e+06	14299	290	2375	31.5825	90.7527	3.12322	0.322789	21.52	57.4798
TPLM-14	TPLM-14.concoct.189	841	LMSG_G000014606.1	https://www.biosino.org/elmsg/record/MSG087455?code=6672	Bacteria	Proteobacteria	Gammaproteobacteria	Pseudomonadales	Pseudohongiellaceae	Pseudohongiella		86.94	1.73	78.29	3045239	3.43435e+06	24557	204	3071	52.6705	91.3461	2.88969	0.352891	26.94	37.1071
TPLM-14	TPLM-14.concoct.196	166	LMSG_G000014607.1	https://www.biosino.org/elmsg/record/MSG087456?code=4080	Bacteria	Bacteroidota	Bacteroidia	Chitinophagales	Chitinophagaceae			98.03	0.25	96.78	2387223	2.429e+06	51025	78	2092	45.73	93.0549	3.01957	0.335967	24.7	78.7526
TPLM-14	TPLM-14.concoct.197	1338	LMSG_G000014608.1	https://www.biosino.org/elmsg/record/MSG087457?code=6728	Bacteria	Gemmatimonadota	Gemmatimonadetes	Gemmatimonadales	Gemmatimonadaceae	Fen-1231		94.46	1.65	86.21	2314224	2.40789e+06	41259	112	2242	63.713	94.201	2.7985	0.376199	31.02	44.9395
TPLM-14	TPLM-14.maxbin.002_sub	2279	LMSG_G000014609.1	https://www.biosino.org/elmsg/record/MSG087458?code=2416	Bacteria	Actinobacteriota	Actinobacteria	Nanopelagicales	Nanopelagicaceae	MAG-120802		79.57	0.58	76.67	1209900	1.50954e+06	26486	123	1292	45.2307	94.9912	2.86941	0.330004	26.5	39.6727
TPLM-14	TPLM-14.maxbin.003	1351	LMSG_G000014610.1	https://www.biosino.org/elmsg/record/MSG087459?code=8968	Bacteria	Cyanobacteria	Cyanobacteriia	Synechococcales	Cyanobiaceae	PCC7001		86.78	1.36	79.98	1729016	1.96167e+06	11423	243	2037	62.5144	93.0505	2.80549	0.366344	31.39	34.7018
TPLM-14	TPLM-14.maxbin.007_sub	371	LMSG_G000014611.1	https://www.biosino.org/elmsg/record/MSG087460?code=5880	Bacteria	Bacteroidota	Bacteroidia	Cytophagales	Cyclobacteriaceae	Algoriphagus		57.2	3.43	40.05	1504891	2.48209e+06	3540	450	1681	47.1633	91.3975	3.01639	0.322356	27.96	48.5085
TPLM-14	TPLM-14.maxbin.008	2322	LMSG_G000014612.1	https://www.biosino.org/elmsg/record/MSG087461?code=3312	Bacteria	Actinobacteriota	Actinobacteria	Nanopelagicales	Nanopelagicaceae	Planktophila		60.18	0.94	55.48	903261	1.47785e+06	9324	140	1018	47.5093	95.5292	2.84849	0.323162	25.85	42.0698
TPLM-14	TPLM-14.maxbin.009_sub	2271	LMSG_G000014613.1	https://www.biosino.org/elmsg/record/MSG087462?code=7948	Bacteria	Actinobacteriota	Actinobacteria	Nanopelagicales	UBA5976	UBA5976		76.76	0.86	72.46	1258403	1.62124e+06	16394	141	1371	47.4044	94.3214	2.81108	0.318574	26.51	23.8397
TPLM-14	TPLM-14.maxbin.016_sub	2214	LMSG_G000014614.1	https://www.biosino.org/elmsg/record/MSG087463?code=8660	Bacteria	Actinobacteriota	Actinobacteria	Actinomycetales	Microbacteriaceae	Aquiluna		78.42	7.84	39.22	1772423	2.05474e+06	6976	385	2013	55.4492	94.3031	2.86117	0.339531	23.41	36.1088
TPLM-14	TPLM-14.maxbin.018	1971	LMSG_G000014615.1	https://www.biosino.org/elmsg/record/MSG087464?code=3200	Bacteria	Actinobacteriota	Actinobacteria	Nitriliruptorales	Nitriliruptoraceae			81.43	1.71	72.88	1376064	1.65512e+06	6138	294	1561	71.4323	93.0604	2.6664	0.367143	31.23	23.2547
TPLM-14	TPLM-14.maxbin.024_sub	761	LMSG_G000014616.1	https://www.biosino.org/elmsg/record/MSG087465?code=6256	Bacteria	Proteobacteria	Gammaproteobacteria	Burkholderiales	Methylophilaceae	Methylotenera		89.67	8.23	48.52	1722044	1.75898e+06	5360	386	1928	41.628	87.1799	2.93446	0.336553	28.31	29.616
TPLM-14	TPLM-14.maxbin.043_sub	2319	LMSG_G000014617.1	https://www.biosino.org/elmsg/record/MSG087466?code=7296	Bacteria	Actinobacteriota	Actinobacteria	Nanopelagicales	Nanopelagicaceae	Planktophila		87.2	8.67	43.85	3540495	3.69302e+06	9080	631	3827	47.6746	90.7403	2.9169	0.350702	24.67	43.7792
TPLM-14	TPLM-14.maxbin.045	626	LMSG_G000014618.1	https://www.biosino.org/elmsg/record/MSG087467?code=7808	Bacteria	Firmicutes	Bacilli	RFN20	CAG-826	UBA970		95.51	2.25	84.26	1031039	1.05466e+06	32991	76	1041	40.8528	94.6188	3.09984	0.3249	37.6	58.1937
TPLM-14	TPLM-14.maxbin.064_sub	1169	LMSG_G000014619.1	https://www.biosino.org/elmsg/record/MSG087468?code=8040	Bacteria	Planctomycetota	Planctomycetes	Pirellulales	UBA1268	UBA4655		78.45	2.59	65.5	3940406	4.8623e+06	11118	555	3474	67.257	89.3116	2.72556	0.359864	25.93	48.4722
TPLM-14	TPLM-14.maxbin.065_sub	2048	LMSG_G000014620.1	https://www.biosino.org/elmsg/record/MSG087469?code=1704	Bacteria	Actinobacteriota	Acidimicrobiia	Microtrichales	Ilumatobacteraceae			85.66	6.06	55.36	3305825	3.60426e+06	21920	345	3419	62.2471	94.2044	2.73755	0.357844	32.98	30.8546
TPLM-14	TPLM-14.maxbin.086_sub	1046	LMSG_G000014621.1	https://www.biosino.org/elmsg/record/MSG087470?code=3856	Bacteria	Planctomycetota	Planctomycetes	Pirellulales	Pirellulaceae	UBA6163		51.73	1.41	44.68	4070995	7.66089e+06	2694	1572	4437	55.1479	89.2189	2.84027	0.364265	25.6	43.2327
TPLM-14	TPLM-14.metabat2.001	2194	LMSG_G000014622.1	https://www.biosino.org/elmsg/record/MSG087471?code=6772	Bacteria	Actinobacteriota	Actinobacteria	Nanopelagicales	AcAMD-5	AcAMD-5		78.48	1.53	70.83	1184874	1.48091e+06	13510	135	1287	44.6314	95.117	2.84717	0.318423	24.72	38.8227
TPLM-14	TPLM-14.metabat2.003	2134	LMSG_G000014623.1	https://www.biosino.org/elmsg/record/MSG087472?code=2316	Bacteria	Actinobacteriota	Actinobacteria	Actinomycetales	Microbacteriaceae	Pontimonas		91.26	2.25	80.01	1378154	1.4738e+06	12166	171	1515	59.432	94.2846	2.7663	0.324749	26.98	23.2195
TPLM-14	TPLM-14.metabat2.006	218	LMSG_G000014624.1	https://www.biosino.org/elmsg/record/MSG087473?code=4060	Bacteria	Bacteroidota	Bacteroidia	Flavobacteriales	Flavobacteriaceae	UBA3478		79.23	0.08	78.83	1233698	1.55554e+06	155709	14	1166	42.0498	95.6454	3.05248	0.336998	31.51	27.5594
TPLM-14	TPLM-14.metabat2.012_sub	1234	LMSG_G000014625.1	https://www.biosino.org/elmsg/record/MSG087474?code=2176	Bacteria	Verrucomicrobiota	Verrucomicrobiae	Chthoniobacterales				92.15	6.31	60.6	2001798	2.03311e+06	7028	372	2247	62.8013	90.9721	2.86563	0.367892	29.97	48.956
TPLM-14	TPLM-14.metabat2.015	1621	LMSG_G000014626.1	https://www.biosino.org/elmsg/record/MSG087475?code=4784	Bacteria	Proteobacteria	Alphaproteobacteria	Sphingomonadales	Sphingomonadaceae	Ga0077559		92.4	2.61	79.35	2308053	2.42927e+06	16998	199	2540	54.8003	91.247	2.8227	0.346664	28.38	19.9302
TPLM-14	TPLM-14.metabat2.017	1757	LMSG_G000014627.1	https://www.biosino.org/elmsg/record/MSG087476?code=4856	Bacteria	Proteobacteria	Alphaproteobacteria	Rhodobacterales	Rhodobacteraceae	Yoonia		75.67	2.64	62.47	2639508	3.37059e+06	6994	499	3216	61.5286	91.5454	2.7932	0.339597	24.23	31.4453
TPLM-14	TPLM-14.metabat2.018_sub	1091	LMSG_G000014628.1	https://www.biosino.org/elmsg/record/MSG087477?code=3792	Bacteria	Verrucomicrobiota	Verrucomicrobiae	Verrucomicrobiales	DEV007	Arctic95D-9		94.44	2.72	80.84	4249664	4.37388e+06	25831	287	3803	60.1424	90.5135	2.88776	0.35093	22.97	56.9457
TPLM-14	TPLM-14.metabat2.024	1943	LMSG_G000014629.1	https://www.biosino.org/elmsg/record/MSG087478?code=3396	Bacteria	Actinobacteriota	Actinobacteria	Nanopelagicales	S36-B12	UBA6154		94.05	1.16	88.25	2122832	2.22963e+06	16572	194	2250	53.7707	93.1675	2.79081	0.32437	28.85	29.6773
TPLM-14	TPLM-14.metabat2.026	636	LMSG_G000014630.1	https://www.biosino.org/elmsg/record/MSG087479?code=9564	Bacteria	Bacteroidota	Rhodothermia	Balneolales	HLUCCA01	UBA11400		95.9	0.55	93.15	2278601	2.36247e+06	39811	106	1994	40.2211	91.7439	3.02787	0.339002	28.78	49.153
TPLM-14	TPLM-14.metabat2.037	1959	LMSG_G000014631.1	https://www.biosino.org/elmsg/record/MSG087480?code=2568	Bacteria	Actinobacteriota	Actinobacteria	Nitriliruptorales	Nitriliruptoraceae			91.22	1.28	84.82	1623622	1.75527e+06	16957	153	1732	56.5338	93.0135	2.7748	0.347114	35.45	27.0999
TPLM-14	TPLM-14.metabat2.039	1761	LMSG_G000014632.1	https://www.biosino.org/elmsg/record/MSG087481?code=4912	Bacteria	Proteobacteria	Alphaproteobacteria	Rhodobacterales	Rhodobacteraceae	UBA9554		73.18	3.32	56.58	2683131	3.50736e+06	6291	541	3290	64.9799	90.7026	2.77285	0.351685	27.23	26.8343
TPLM-14	TPLM-14.metabat2.041	2309	LMSG_G000014633.1	https://www.biosino.org/elmsg/record/MSG087482?code=5228	Bacteria	Actinobacteriota	Actinobacteria	Nanopelagicales	Nanopelagicaceae	Planktophila		85.17	0.7	81.67	1256374	1.46311e+06	17074	107	1344	48.0772	95.1338	2.84306	0.325834	24.27	39.0011
TPLM-14	TPLM-14.metabat2.047_sub	2323	LMSG_G000014634.1	https://www.biosino.org/elmsg/record/MSG087483?code=8520	Bacteria	Actinobacteriota	Actinobacteria	Nanopelagicales	Nanopelagicaceae	Planktophila		68.79	1.58	60.89	965054	1.3714e+06	10347	138	1067	47.7693	95.3746	2.84082	0.326104	25.92	44.5571
TPLM-14	TPLM-14.metabat2.053	459	LMSG_G000014635.1	https://www.biosino.org/elmsg/record/MSG087484?code=2088	Bacteria	Bacteroidota	Bacteroidia	NS11-12g	UBA955			88.62	1.91	79.07	1877085	2.07344e+06	11858	274	1806	42.7988	93.8959	3.05668	0.345675	24.17	59.1342
TPLM-14	TPLM-14.metabat2.054_sub	1871	LMSG_G000014636.1	https://www.biosino.org/elmsg/record/MSG087485?code=5684	Bacteria	Proteobacteria	Alphaproteobacteria	Sphingomonadales	Sphingomonadaceae	Porphyrobacter		87.57	5.65	59.32	2994409	3.2122e+06	9809	421	3550	61.1201	90.1089	2.78869	0.352027	26.94	27.0504
TPLM-14	TPLM-14.metabat2.055	2164	LMSG_G000014637.1	https://www.biosino.org/elmsg/record/MSG087486?code=4528	Bacteria	Actinobacteriota	Actinobacteria	Nanopelagicales	AcAMD-5	ATZT02		75.78	0.05	75.53	994702	1.31175e+06	14792	114	1082	43.8338	95.9814	2.92037	0.326483	28.82	36.1917
TPLM-14	TPLM-14.metabat2.060	641	LMSG_G000014638.1	https://www.biosino.org/elmsg/record/MSG087487?code=8372	Bacteria	Bacteroidota	Rhodothermia	Balneolales				94.67	0.82	90.57	2176711	2.27952e+06	36126	116	1931	47.1538	93.1846	2.98748	0.349177	30.08	44.1032
TPLM-14	TPLM-14.metabat2.068_sub	1465	LMSG_G000014639.1	https://www.biosino.org/elmsg/record/MSG087488?code=7864	Bacteria	Proteobacteria	Gammaproteobacteria	Burkholderiales	Burkholderiaceae	Limnohabitans		90.53	1.6	82.53	3227519	3.50322e+06	8666	508	3771	59.3473	88.7729	2.84154	0.359864	27.57	19.5196
TPLM-14	TPLM-14.metabat2.070_sub	1233	LMSG_G000014640.1	https://www.biosino.org/elmsg/record/MSG087489?code=9484	Bacteria	Verrucomicrobiota	Verrucomicrobiae	Chthoniobacterales				76.56	4.32	54.96	2388745	2.95344e+06	7838	408	2551	62.8602	88.926	2.8533	0.368942	28.39	68.2367
TPLM-14	TPLM-14.metabat2.077_sub	1073	LMSG_G000014641.1	https://www.biosino.org/elmsg/record/MSG087490?code=7456	Bacteria	Proteobacteria	Alphaproteobacteria	Pelagibacterales	Pelagibacteraceae	IMCC9063	IMCC9063 sp000750175	82.03	0.22	80.93	937589	1.13993e+06	6859	167	1142	31.1145	95.0527	3.12239	0.333685	24.07	29.8638
TPLM-14	TPLM-14.metabat2.078	2120	LMSG_G000014642.1	https://www.biosino.org/elmsg/record/MSG087491?code=2364	Bacteria	Actinobacteriota	Acidimicrobiia	Microtrichales	Ilumatobacteraceae	UBA3006		94.7	2.14	84	1729605	1.78604e+06	43710	89	1821	51.5215	95.8798	2.8214	0.344393	29.75	32.3773
TPLM-14	TPLM-14.metabat2.082	1944	LMSG_G000014643.1	https://www.biosino.org/elmsg/record/MSG087492?code=7208	Bacteria	Actinobacteriota	Actinobacteria	Nanopelagicales	Nanopelagicaceae			87.85	2.02	77.75	1312076	1.45997e+06	33199	68	1334	44.2506	94.2135	2.90168	0.330926	26.9	26.6753
TPLM-14	TPLM-14.metabat2.097_sub	889	LMSG_G000014644.1	https://www.biosino.org/elmsg/record/MSG087493?code=4580	Bacteria	Proteobacteria	Gammaproteobacteria	Pseudomonadales	Halomonadaceae	Halomonas		83.44	1.51	75.89	2342762	2.75781e+06	8047	390	2483	58.9149	89.9128	2.84046	0.367996	29.62	26.0376
TPLM-14	TPLM-14.metabat2.122	2052	LMSG_G000014645.1	https://www.biosino.org/elmsg/record/MSG087494?code=6716	Bacteria	Actinobacteriota	Acidimicrobiia	Microtrichales	Ilumatobacteraceae			92.12	2.14	81.42	2271467	2.40979e+06	24115	183	2377	59.4842	94.4557	2.76599	0.348349	31.45	36.9805
TPLM-14	TPLM-14.metabat2.127	1555	LMSG_G000014646.1	https://www.biosino.org/elmsg/record/MSG087495?code=9040	Bacteria	Proteobacteria	Gammaproteobacteria	Burkholderiales	Burkholderiaceae	SCGC-AAA027-K21		92.97	0.65	89.72	2245193	2.3982e+06	10464	304	2396	53.2141	91.902	2.87205	0.348154	31.86	24.4968
TPLM-14	TPLM-14.metabat2.132	141	LMSG_G000014647.1	https://www.biosino.org/elmsg/record/MSG087496?code=3856	Bacteria	Bacteroidota	Bacteroidia	Chitinophagales	Saprospiraceae	Haliscomenobacter		92.42	0.76	88.62	3993101	4.28536e+06	37510	253	3461	38.3856	91.7108	3.08493	0.327354	25.62	68.1175
TPLM-14	TPLM-14.metabat2.135	1936	LMSG_G000014648.1	https://www.biosino.org/elmsg/record/MSG087497?code=9100	Bacteria	Actinobacteriota	Actinobacteria	Nanopelagicales				89.22	1.43	82.07	2564603	2.82913e+06	18590	212	2707	64.6692	93.6743	2.73519	0.338708	30.44	35.4831
TPLM-14	TPLM-14.metabat2.139	364	LMSG_G000014649.1	https://www.biosino.org/elmsg/record/MSG087498?code=2356	Bacteria	Bacteroidota	Bacteroidia	Cytophagales	Cyclobacteriaceae	Algoriphagus		97.18	0.75	93.43	2917335	2.979e+06	49029	133	2601	39.165	88.5664	3.07588	0.32584	25.08	54.159
TPLM-15	TPLM-15.concoct.008	1441	LMSG_G000014650.1	https://www.biosino.org/elmsg/record/MSG087499?code=7208	Bacteria	Proteobacteria	Gammaproteobacteria	Burkholderiales	Burkholderiaceae	Polaromonas		73.6	1.47	66.25	2384877	3.17687e+06	4916	558	2953	62.1323	92.9066	2.81694	0.357574	23.8	35.2219
TPLM-15	TPLM-15.concoct.078	99	LMSG_G000014651.1	https://www.biosino.org/elmsg/record/MSG087500?code=8516	Bacteria	Bacteroidota	Bacteroidia	Chitinophagales	Saprospiraceae			65.88	2.48	53.48	3422394	5.00643e+06	3484	1082	3463	46.9338	89.0572	2.95356	0.323498	29.33	38.8617
TPLM-15	TPLM-15.concoct.113_sub	164	LMSG_G000014652.1	https://www.biosino.org/elmsg/record/MSG087501?code=2512	Bacteria	Bacteroidota	Bacteroidia	Chitinophagales	Chitinophagaceae			64.6	1.23	58.45	1815615	2.75804e+06	4859	428	2021	39.3403	94.1868	3.04952	0.329151	23.74	77.1089
TPLM-15	TPLM-15.concoct.221_sub	2277	LMSG_G000014653.1	https://www.biosino.org/elmsg/record/MSG087502?code=8872	Bacteria	Actinobacteriota	Actinobacteria	Nanopelagicales	UBA5976	UBA5976		81.47	5.75	52.72	1516962	1.73924e+06	7880	265	1737	48.2318	94.3539	2.79478	0.312885	27	22.4132
TPLM-15	TPLM-15.concoct.263	1509	LMSG_G000014654.1	https://www.biosino.org/elmsg/record/MSG087503?code=6988	Bacteria	Proteobacteria	Gammaproteobacteria	Burkholderiales	Burkholderiaceae	Delftia	Delftia acidovorans	67.2	2.17	56.35	4876071	7.02908e+06	5831	1029	5630	66.8792	88.9605	2.78601	0.375216	30.02	18.8676
TPLM-15	TPLM-15.maxbin.013	1620	LMSG_G000014655.1	https://www.biosino.org/elmsg/record/MSG087504?code=8548	Bacteria	Proteobacteria	Alphaproteobacteria	Sphingomonadales	Sphingomonadaceae	Ga0077559		72.46	4.35	50.71	1696977	2.20932e+06	4455	437	2072	55.0803	92.2686	2.82768	0.345791	30.73	24.7499
TPLM-15	TPLM-15.maxbin.040_sub	448	LMSG_G000014656.1	https://www.biosino.org/elmsg/record/MSG087505?code=7368	Bacteria	Bacteroidota	Bacteroidia	Cytophagales	Spirosomaceae	UBA6715		81.46	8.35	39.71	3133415	3.48894e+06	7010	626	3396	41.8067	91.3545	3.02397	0.325849	23.6	60.3176
TPLM-15	TPLM-15.maxbin.083_sub	451	LMSG_G000014657.1	https://www.biosino.org/elmsg/record/MSG087506?code=6264	Bacteria	Bacteroidota	Bacteroidia	Cytophagales	Spirosomaceae	UBA6715		69.76	7.93	30.11	3700345	4.76296e+06	10172	607	4322	41.8582	91.5494	3.02636	0.334005	24.63	73.7769
TPLM-15	TPLM-15.maxbin.122_sub	526	LMSG_G000014658.1	https://www.biosino.org/elmsg/record/MSG087507?code=2764	Bacteria	Bacteroidota	Bacteroidia					62.1	6.6	29.1	2285355	3.32657e+06	3663	702	2629	43.2139	92.539	2.99823	0.334638	25.93	45.0696
TPLM-15	TPLM-15.metabat2.005_sub	2230	LMSG_G000014659.1	https://www.biosino.org/elmsg/record/MSG087508?code=7936	Bacteria	Actinobacteriota	Actinobacteria	Actinomycetales	Microbacteriaceae	Rhodoluna		56.52	1.75	47.77	1011043	1.7351e+06	21331	67	1058	45.9899	94.6427	2.8548	0.309353	27.8	27.6942
TPLM-15	TPLM-15.metabat2.008	2311	LMSG_G000014660.1	https://www.biosino.org/elmsg/record/MSG087509?code=7120	Bacteria	Actinobacteriota	Actinobacteria	Nanopelagicales	Nanopelagicaceae	Planktophila		65.52	1.72	56.92	1140904	1.69676e+06	8548	187	1246	48.3213	95.786	2.84085	0.320325	25.93	41.1954
TPLM-15	TPLM-15.metabat2.030	2396	LMSG_G000014661.1	https://www.biosino.org/elmsg/record/MSG087510?code=6968	Bacteria	Proteobacteria	Gammaproteobacteria	Burkholderiales	UBA11063	UBA11063		92.26	2.13	81.61	2862322	3.03244e+06	13271	332	2845	37.0546	88.7345	3.00662	0.318383	34.44	41.924
TPLM-15	TPLM-15.metabat2.048_sub	2281	LMSG_G000014662.1	https://www.biosino.org/elmsg/record/MSG087511?code=1252	Bacteria	Actinobacteriota	Actinobacteria	Nanopelagicales	Nanopelagicaceae			57.76	8.62	14.66	1011706	1.52411e+06	6594	182	1141	42.3608	95.3789	2.86786	0.313674	24.58	30.6413
TPLM-15	TPLM-15.metabat2.065_sub	291	LMSG_G000014663.1	https://www.biosino.org/elmsg/record/MSG087512?code=3328	Bacteria	Bacteroidota	Bacteroidia	NS11-12g	UBA955			76.98	2.3	65.48	2218481	2.79829e+06	27885	145	1909	37.492	92.3412	3.07093	0.337374	28.25	70.3184
TPLM-15	TPLM-15.metabat2.067	452	LMSG_G000014664.1	https://www.biosino.org/elmsg/record/MSG087513?code=4264	Bacteria	Bacteroidota	Bacteroidia	Cytophagales	Spirosomaceae	UBA6715		90.09	2.19	79.14	2308622	2.50176e+06	20391	188	2168	42.3022	94.4025	3.02551	0.327367	25.5	69.3054
TPLM-15	TPLM-15.metabat2.087	254	LMSG_G000014665.1	https://www.biosino.org/elmsg/record/MSG087514?code=9572	Bacteria	Bacteroidota	Bacteroidia	Flavobacteriales	Flavobacteriaceae	Flavobacterium		82.84	6.29	51.39	2060042	2.31128e+06	4703	521	2323	30.9014	91.1944	3.12233	0.319086	22.25	45.1447
TPLM-15	TPLM-15.metabat2.105	434	LMSG_G000014666.1	https://www.biosino.org/elmsg/record/MSG087515?code=8204	Bacteria	Bacteroidota	Bacteroidia	Sphingobacteriales	Sphingobacteriaceae	Pedobacter		79.19	3.43	62.04	1742816	2.10944e+06	4567	439	1887	35.9073	91.5967	3.06488	0.322669	25.82	56.8046
TPLM-15	TPLM-15.metabat2.109	206	LMSG_G000014667.1	https://www.biosino.org/elmsg/record/MSG087516?code=2904	Bacteria	Bacteroidota	Bacteroidia	Flavobacteriales	UA16			85.33	0.81	81.28	2091295	2.42779e+06	6340	418	2219	41.9795	95.0629	3.02343	0.323607	25.97	68.3787
TPLM-15	TPLM-15.metabat2.116_sub	325	LMSG_G000014668.1	https://www.biosino.org/elmsg/record/MSG087517?code=9156	Bacteria	Bacteroidota	Bacteroidia	Flavobacteriales	Crocinitomicaceae	Fluviicola		58.1	3.24	41.9	1585876	2.58539e+06	4347	402	1687	37.4604	94.2888	3.04303	0.318932	25.16	58.6427
TPLM-15	TPLM-15.metabat2.119	2320	LMSG_G000014669.1	https://www.biosino.org/elmsg/record/MSG087518?code=3616	Bacteria	Actinobacteriota	Actinobacteria	Nanopelagicales	Nanopelagicaceae	Planktophila		68.45	4.41	46.4	961794	1.32006e+06	9714	139	1073	48.288	95.729	2.83055	0.322795	25.93	24.9534
TPLM-15	TPLM-15.metabat2.120_sub	195	LMSG_G000014670.1	https://www.biosino.org/elmsg/record/MSG087519?code=3140	Bacteria	Bacteroidota	Bacteroidia	Chitinophagales	Chitinophagaceae	UBA8137		71.32	2.96	56.52	1568188	2.11118e+06	7021	299	1607	38.184	94.3666	3.02008	0.317269	23.73	66.3186
TPLM-15	TPLM-15.metabat2.123	151	LMSG_G000014671.1	https://www.biosino.org/elmsg/record/MSG087520?code=2880	Bacteria	Bacteroidota	Bacteroidia	NS11-12g	UKL13-3			93.6	5.71	65.05	3717483	3.74331e+06	31695	248	3361	32.0079	88.443	3.09454	0.317479	23.6	54.8758
TPLM-15	TPLM-15.metabat2.128	176	LMSG_G000014672.1	https://www.biosino.org/elmsg/record/MSG087521?code=4576	Bacteria	Bacteroidota	Bacteroidia	Chitinophagales	Chitinophagaceae	UBA8137		56.85	0.66	53.55	1010185	1.75654e+06	3810	293	1130	36.3774	94.5534	3.04935	0.322438	26.48	48.506
TPLM-15	TPLM-15.metabat2.135_sub	333	LMSG_G000014673.1	https://www.biosino.org/elmsg/record/MSG087522?code=1036	Bacteria	Bacteroidota	Bacteroidia	Flavobacteriales	Crocinitomicaceae	UBA952		88.18	2.34	76.48	2291190	2.53114e+06	14446	252	2259	45.8802	95.7513	3.03312	0.326208	28.08	57.612
TPLM-15	TPLM-15.metabat2.137	762	LMSG_G000014674.1	https://www.biosino.org/elmsg/record/MSG087523?code=8452	Bacteria	Proteobacteria	Gammaproteobacteria	Burkholderiales	Methylophilaceae	Methylotenera		95.34	1.59	87.39	1791297	1.84803e+06	11412	227	1816	41.696	87.896	2.93526	0.33928	29.76	31.8205
TPLM-15	TPLM-15.metabat2.140_sub	2330	LMSG_G000014675.1	https://www.biosino.org/elmsg/record/MSG087524?code=5176	Bacteria	Actinobacteriota	Actinobacteria	Nanopelagicales	Nanopelagicaceae	Planktophila		68.43	0	68.43	886552	1.29556e+06	47353	39	890	44.7072	95.2244	2.84207	0.322521	26.23	22.5593
TPLM-15	TPLM-15.metabat2.143	323	LMSG_G000014676.1	https://www.biosino.org/elmsg/record/MSG087525?code=3492	Bacteria	Bacteroidota	Bacteroidia	Flavobacteriales	Crocinitomicaceae			93.19	3.01	78.14	2446226	2.54285e+06	16230	291	2330	34.2042	93.9647	3.0611	0.313457	24.72	48.6464
TPLM-15	TPLM-15.metabat2.147	412	LMSG_G000014677.1	https://www.biosino.org/elmsg/record/MSG087526?code=2196	Bacteria	Proteobacteria	Gammaproteobacteria	Burkholderiales	Methylophilaceae	Methylopumilus_A		94.7	0.45	92.45	1667766	1.75278e+06	33944	91	1765	41.778	92.4836	2.93047	0.339693	28.25	26.9822
TPLM-15	TPLM-15.metabat2.172_sub	1528	LMSG_G000014678.1	https://www.biosino.org/elmsg/record/MSG087527?code=1884	Bacteria	Proteobacteria	Gammaproteobacteria	Burkholderiales	Burkholderiaceae	Achromobacter	Achromobacter dolens	51.3	1.72	42.7	4690555	8.84677e+06	11490	482	4892	67.7675	89.4572	2.79568	0.370806	32.52	26.0097
TPLM-15	TPLM-15.metabat2.178_sub	177	LMSG_G000014679.1	https://www.biosino.org/elmsg/record/MSG087528?code=3964	Bacteria	Bacteroidota	Bacteroidia	Chitinophagales	Chitinophagaceae	UBA8137		93.62	3.71	75.07	2037896	2.0938e+06	25723	182	1945	36.4738	93.5669	3.05086	0.320965	26.53	53.4865
TPLM-16	TPLM-16.concoct.022_sub	2018	LMSG_G000014680.1	https://www.biosino.org/elmsg/record/MSG087529?code=6120	Bacteria	Actinobacteriota	Actinobacteria	Actinomycetales	Micrococcaceae	Leaf337	Leaf337 sp000196235	76.65	0.86	72.35	4777025	6.16311e+06	15083	457	4878	65.1625	89.2485	2.74158	0.33263	27.86	49.4031
[truncated: 7,615 more rows]

## Sheet: S4 OTUs
Table S4. Genomic features of the 2,422 species-like OTUs. The genomic feature of each species-like OTU is represented using the median value of all MAGs affiliated with this OTU.
[truncated: 2,423 more rows]

[truncated: 1 more sheets: S5 BGC]
